# Supplementary material for: Bis(4-aminobenzenesulfonato)tri­aqua­bis(1,10-phenanthroline)neodymium(III) nitrate tetrahydrate
Source: Acta Crystallogr Sect E Struct Rep Online. 2010 Jun 23;66(Pt 7):m833. doi: 10.1107/S1600536810023445 (PMC3006851; doi:10.1107/S1600536810023445)
Supplement: Supplementary file 1 [file e-66-0m833-sup1.cif]

##############################################################################
###                                                                        ###
###        Electronic paper (Acta Crystallographica Section E)             ###
###                                                                        ###
##############################################################################
#                                                                            #
# This CIF contains the data in a paper accepted for publication in Acta     #
# Crystallographica Section E. It conforms to the requirements of Notes      #
# for Authors for Section E, and has been peer reviewed under the auspices   #
# of the IUCr Commission on Journals.                                        #
#                                                                            #
# Full details of the Crystallographic Information File format               #
# are given in the paper "The Crystallographic Information File (CIF):       #
# a New Standard Archive File for Crystallography" by S. R. Hall, F. H.      #
# Allen and I. D. Brown [Acta Cryst. (1991), A47, 655-685].                  #
#                                                                            #
# The current version of the core CIF dictionary is obtainable from          #
# ftp://ftp.iucr.org/pub/cif_core.dic. The current version number is 2.4.    #
#                                                                            #
# Software is freely available for graphical display of the structure(s) in  #
# this CIF.  For information consult the CIF home page http://www.iucr.org/  #
# cif/home.html                                                              #
#                                                                            #
# This file may be used for bona fide research purposes within the           #
# scientific community so long as proper attribution is given to the journal # 
# article from which it was obtained.                                        #
#                                                                            #
##############################################################################
                                             
data_global
_audit_creation_method     'form.cif (version 2.0)'
_journal_data_validation_number     ?
_journal_date_recd_electronic     2010-04-23
_journal_date_accepted     2010-06-17
_journal_name_full     'Acta Crystallographica, Section E'
_journal_year     2010
_journal_volume     66
_journal_issue      7
_journal_page_first     m833
_journal_page_last     m833
_journal_paper_category     QM
_journal_coeditor_code     TK2665
_publ_contact_author_name     'Miao-Ling Huang'
_publ_contact_author_address
;
      Department of Chemistry and Science of life
      Quanzhou Normal University
      Fujian 362000
      China
;
_publ_contact_author_email     'hml301@163.com'
_publ_contact_author_fax     '86 595 22919972'
_publ_contact_author_phone     '86 15060805088'
_publ_section_title
;
Bis(4-aminobenzenesulfonato)triaquabis(1,10-phenanthroline)neodymium(III)
nitrate tetrahydrate
;
loop_
    _publ_author_name
    _publ_author_footnote
    _publ_author_address
    'Peng Ma' ?
;
      Department of Chemistry and Science of Life
      Quanzhou Normal University
      Fujian 362000
      People's Republic of China
;
    'Miao-Ling Huang' ?
;
      Department of Chemistry and Science of Life
      Quanzhou Normal University
      Fujian 362000
      People's Republic of China
;
    'Kai-Han Chen' ?
;
      Department of Chemistry and Science of Life
      Quanzhou Normal University
      Fujian 362000
      People's Republic of China
;
data_I
_audit_creation_method     SHELXL-97
_chemical_name_systematic
;
Bis(4-aminobenzenesulfonato)triaquabis(1,10-phenanthroline)neodymium(III)
nitrate tetrahydrate
;
_chemical_name_common     ?
_chemical_formula_moiety     'C36 H34 N6 Nd O9 S2 +, N O3 -, 4(H2 O)'
_chemical_formula_sum     'C36 H42 N7 Nd O16 S2'
_chemical_formula_iupac
                        '[Nd (C6 H6 N O3 S)2 (C12 H8 N2)2 (H2 O)3] N O3 , 4H2 O'
_chemical_formula_weight     1037.13
_chemical_melting_point     ?
_symmetry_cell_setting     orthorhombic
_symmetry_space_group_name_H-M     'P c c n'
_symmetry_space_group_name_Hall     '-P 2ab 2ac'
loop_
    _symmetry_equiv_pos_as_xyz
    'x, y, z'
    '-x+1/2, -y+1/2, z'
    '-x, y+1/2, -z+1/2'
    'x+1/2, -y, -z+1/2'
    '-x, -y, -z'
    'x-1/2, y-1/2, -z'
    'x, -y-1/2, z-1/2'
    '-x-1/2, y, z-1/2'
_cell_length_a     17.4990(18)
_cell_length_b     14.2788(15)
_cell_length_c     16.7045(17)
_cell_angle_alpha     90.00
_cell_angle_beta     90.00
_cell_angle_gamma     90.00
_cell_volume     4173.9(7)
_cell_formula_units_Z     4
_cell_measurement_reflns_used     2148
_cell_measurement_theta_min     2.5
_cell_measurement_theta_max     23.25
_cell_measurement_temperature     293(2)
_exptl_crystal_description     block
_exptl_crystal_colour     pink
_exptl_crystal_size_max     0.32
_exptl_crystal_size_mid     0.22
_exptl_crystal_size_min     0.16
_exptl_crystal_density_diffrn     1.650
_exptl_crystal_density_meas     ?
_exptl_crystal_density_method     'not measured'
_exptl_crystal_F_000     2108
_exptl_absorpt_coefficient_mu     1.424
_exptl_absorpt_correction_type     multi-scan
_exptl_absorpt_process_details     '(SADABS; Sheldrick, 2003)'
_exptl_absorpt_correction_T_min     0.6562
_exptl_absorpt_correction_T_max     0.7887
_exptl_special_details
;
;
_diffrn_ambient_temperature     291(2)
_diffrn_radiation_type     MoK\a
_diffrn_radiation_wavelength     0.71073
_diffrn_radiation_source     'fine-focus sealed tube'
_diffrn_radiation_monochromator     graphite
_diffrn_measurement_device_type     'Bruker SMART CCD area-detector'
_diffrn_measurement_method     '\f and \w scans'
_diffrn_detector_area_resol_mean     ?
_diffrn_reflns_number     34751
_diffrn_reflns_av_R_equivalents     0.0272
_diffrn_reflns_av_sigmaI/netI     0.0135
_diffrn_reflns_theta_min     2.99
_diffrn_reflns_theta_max     25.50
_diffrn_reflns_theta_full     25.50
_diffrn_measured_fraction_theta_max     0.998
_diffrn_measured_fraction_theta_full     0.998
_diffrn_reflns_limit_h_min     -21
_diffrn_reflns_limit_h_max     21
_diffrn_reflns_limit_k_min     -17
_diffrn_reflns_limit_k_max     17
_diffrn_reflns_limit_l_min     -20
_diffrn_reflns_limit_l_max     20
_diffrn_standards_number     ?
_diffrn_standards_interval_count     ?
_diffrn_standards_interval_time     ?
_diffrn_standards_decay_%     ?
_refine_special_details
;
Refinement of <i>F</i>^2^ against ALL reflections. The weighted <i>R</i>-factor
wR and goodness of fit <i>S</i> are based on <i>F</i>^2^, conventional
<i>R</i>-factors <i>R</i> are based on <i>F</i>, with <i>F</i> set to zero for
negative <i>F</i>^2^. The threshold expression of <i>F</i>^2^ >
\s(<i>F</i>^2^) is used only for calculating <i>R</i>-factors(gt) etc. and is
not relevant to the choice of reflections for refinement. <i>R</i>-factors
based on <i>F</i>^2^ are statistically about twice as large as those based on
<i>F</i>, and <i>R</i>- factors based on ALL data will be even larger.
;
_reflns_number_total     3883
_reflns_number_gt     3287
_reflns_threshold_expression     I>2\s(I)
_refine_ls_structure_factor_coef     Fsqd
_refine_ls_matrix_type     full
_refine_ls_R_factor_all     0.0324
_refine_ls_R_factor_gt     0.0257
_refine_ls_wR_factor_gt     0.0623
_refine_ls_wR_factor_ref     0.0656
_refine_ls_goodness_of_fit_ref     1.207
_refine_ls_restrained_S_all     1.207
_refine_ls_number_reflns     3883
_refine_ls_number_parameters     282
_refine_ls_number_restraints     0
_refine_ls_hydrogen_treatment     constr
_refine_ls_weighting_scheme     calc
_refine_ls_weighting_details
         'calc w=1/[\s^2^(Fo^2^)+(0.0264P)^2^+3.2531P] where P=(Fo^2^+2Fc^2^)/3'
_atom_sites_solution_hydrogens     geom
_atom_sites_solution_primary     direct
_atom_sites_solution_secondary     difmap
_refine_ls_shift/su_max     0.001
_refine_ls_shift/su_mean     0.000
_refine_diff_density_max     0.311
_refine_diff_density_min     -0.761
_refine_ls_extinction_method     none
_refine_ls_extinction_coef     ?
loop_
    _atom_type_symbol
    _atom_type_description
    _atom_type_scat_dispersion_real
    _atom_type_scat_dispersion_imag
    _atom_type_scat_source
    'C' 'C' 0.0033 0.0016
                         'International Tables Vol C Tables 4.2.6.8 and 6.1.1.4'
    'H' 'H' 0.0000 0.0000
                         'International Tables Vol C Tables 4.2.6.8 and 6.1.1.4'
    'N' 'N' 0.0061 0.0033
                         'International Tables Vol C Tables 4.2.6.8 and 6.1.1.4'
    'O' 'O' 0.0106 0.0060
                         'International Tables Vol C Tables 4.2.6.8 and 6.1.1.4'
    'S' 'S' 0.1246 0.1234
                         'International Tables Vol C Tables 4.2.6.8 and 6.1.1.4'
    'Nd' 'Nd' -0.1943 3.0179
                         'International Tables Vol C Tables 4.2.6.8 and 6.1.1.4'
_computing_data_collection     'SMART (Bruker, 2001)'
_computing_cell_refinement     'SAINT (Bruker, 2003)'
_computing_data_reduction     'SAINT (Bruker, 2003)'
_computing_structure_solution     'SHELXTL (Sheldrick, 2008)'
_computing_structure_refinement     'SHELXTL (Sheldrick, 2008)'
_computing_molecular_graphics     'SHELXTL (Sheldrick, 2008)'
_computing_publication_material     'SHELXTL (Sheldrick, 2008)'
loop_
    _atom_site_type_symbol
    _atom_site_label
    _atom_site_fract_x
    _atom_site_fract_y
    _atom_site_fract_z
    _atom_site_U_iso_or_equiv
    _atom_site_adp_type
    _atom_site_calc_flag
    _atom_site_refinement_flags
    _atom_site_occupancy
    _atom_site_disorder_assembly
    _atom_site_disorder_group
    Nd Nd1 0.2500 0.2500 0.038262(10) 0.02429(7) Uani d S 1 . .
    S S1 0.36306(4) 0.36807(5) 0.20699(4) 0.03383(16) Uani d . 1 . .
    O O1 0.31177(10) 0.33811(14) 0.14217(11) 0.0411(5) Uani d . 1 . .
    O O2 0.35809(13) 0.3088(2) 0.27640(12) 0.0611(7) Uani d . 1 . .
    O O3 0.35040(13) 0.46714(16) 0.22412(13) 0.0529(6) Uani d . 1 . .
    O O4 0.2500 0.2500 -0.11307(15) 0.0374(6) Uani d S 1 . .
    H H1W 0.2862 0.2332 -0.1422 0.056 Uiso d R 1 . .
    O O5 0.24704(12) 0.08714(15) -0.01000(13) 0.0483(5) Uani d . 1 . .
    H H2W 0.2473 0.0658 -0.0576 0.073 Uiso d R 1 . .
    H H3W 0.2417 0.0418 0.0226 0.073 Uiso d R 1 . .
    O O6 0.2500 0.7500 0.1311(3) 0.0821(12) Uani d S 1 . .
    H H4W 0.3105 0.5399 0.1283 0.123 Uiso d R 1 . .
    H H5W 0.2734 0.6180 0.1017 0.123 Uiso d R 1 . .
    O O7 0.2625(2) 0.6779(2) 0.2436(2) 0.0967(10) Uani d . 1 . .
    H H6W 0.2805 0.4911 0.3142 0.145 Uiso d R 1 . .
    H H7W 0.2402 0.5571 0.3568 0.145 Uiso d R 1 . .
    O O8 0.29153(17) 0.56444(16) 0.08766(14) 0.0662(7) Uani d . 1 . .
    O O9 0.24465(15) 0.49835(19) 0.34785(14) 0.0708(8) Uani d . 1 . .
    N N1 0.67660(15) 0.3332(2) 0.0745(2) 0.0696(9) Uani d . 1 . .
    H H1A 0.6763 0.3506 0.0233 0.104 Uiso d R 1 . .
    H H1B 0.6911 0.2736 0.0780 0.104 Uiso d R 1 . .
    N N2 0.36395(12) 0.14185(16) 0.10577(13) 0.0346(5) Uani d . 1 . .
    N N3 0.39407(13) 0.26033(15) -0.01948(13) 0.0311(5) Uani d . 1 . .
    N N4 0.2500 0.7500 0.2066(3) 0.0571(11) Uani d S 1 . .
    C C1 0.45674(14) 0.35885(18) 0.16953(14) 0.0292(6) Uani d . 1 . .
    C C2 0.50570(16) 0.2901(2) 0.19801(16) 0.0371(6) Uani d . 1 . .
    H H2 0.4895 0.2495 0.2381 0.045 Uiso calc R 1 . .
    C C3 0.57842(17) 0.2820(2) 0.1670(2) 0.0450(7) Uani d . 1 . .
    H H3 0.6113 0.2365 0.1871 0.054 Uiso calc R 1 . .
    C C4 0.60297(16) 0.3411(2) 0.10621(18) 0.0426(7) Uani d . 1 . .
    C C5 0.55417(17) 0.4112(2) 0.07957(17) 0.0422(7) Uani d . 1 . .
    H H5 0.5707 0.4528 0.0404 0.051 Uiso calc R 1 . .
    C C6 0.48166(16) 0.4196(2) 0.11059(16) 0.0370(6) Uani d . 1 . .
    H H6 0.4493 0.4663 0.0918 0.044 Uiso calc R 1 . .
    C C7 0.35188(18) 0.0874(2) 0.16914(19) 0.0480(8) Uani d . 1 . .
    H H7 0.3047 0.0908 0.1946 0.058 Uiso calc R 1 . .
    C C8 0.4070(2) 0.0249(3) 0.1995(2) 0.0576(9) Uani d . 1 . .
    H H8 0.3959 -0.0118 0.2441 0.069 Uiso calc R 1 . .
    C C9 0.4759(2) 0.0187(2) 0.1636(2) 0.0548(9) Uani d . 1 . .
    H H9 0.5125 -0.0230 0.1827 0.066 Uiso calc R 1 . .
    C C10 0.49175(16) 0.0758(2) 0.09720(18) 0.0423(7) Uani d . 1 . .
    C C11 0.56503(18) 0.0738(3) 0.0574(2) 0.0541(9) Uani d . 1 . .
    H H11 0.6023 0.0318 0.0743 0.065 Uiso calc R 1 . .
    C C12 0.57972(17) 0.1318(3) -0.0037(2) 0.0528(9) Uani d . 1 . .
    H H12 0.6271 0.1293 -0.0288 0.063 Uiso calc R 1 . .
    C C13 0.52349(16) 0.1980(2) -0.03103(17) 0.0397(7) Uani d . 1 . .
    C C14 0.53933(17) 0.2646(2) -0.09115(18) 0.0467(8) Uani d . 1 . .
    H H14 0.5869 0.2657 -0.1159 0.056 Uiso calc R 1 . .
    C C15 0.48461(17) 0.3270(2) -0.11248(17) 0.0427(7) Uani d . 1 . .
    H H15 0.4948 0.3727 -0.1506 0.051 Uiso calc R 1 . .
    C C16 0.41244(16) 0.3217(2) -0.07639(16) 0.0361(6) Uani d . 1 . .
    H H16 0.3751 0.3636 -0.0932 0.043 Uiso calc R 1 . .
    C C17 0.44996(14) 0.19932(19) 0.00458(16) 0.0305(6) Uani d . 1 . .
    C C18 0.43377(15) 0.13720(18) 0.07021(16) 0.0319(6) Uani d . 1 . .
loop_
    _atom_site_aniso_label
    _atom_site_aniso_U_11
    _atom_site_aniso_U_22
    _atom_site_aniso_U_33
    _atom_site_aniso_U_12
    _atom_site_aniso_U_13
    _atom_site_aniso_U_23
    Nd1 0.02232(11) 0.02820(11) 0.02233(11) 0.00157(8) 0.000 0.000
    S1 0.0281(3) 0.0459(4) 0.0275(3) -0.0015(3) -0.0001(3) -0.0048(3)
    O1 0.0293(10) 0.0500(12) 0.0442(11) -0.0011(9) -0.0082(8) -0.0131(10)
    O2 0.0438(13) 0.099(2) 0.0406(12) 0.0019(13) 0.0119(10) 0.0245(12)
    O3 0.0455(13) 0.0524(13) 0.0607(14) 0.0027(10) 0.0018(10) -0.0276(11)
    O4 0.0294(13) 0.0596(18) 0.0231(13) 0.0086(12) 0.000 0.000
    O5 0.0782(16) 0.0345(11) 0.0323(10) 0.0046(10) -0.0075(10) -0.0015(9)
    O6 0.112(4) 0.070(3) 0.064(3) 0.030(2) 0.000 0.000
    O7 0.136(3) 0.0635(19) 0.091(2) 0.0118(18) 0.003(2) 0.0209(19)
    O8 0.095(2) 0.0502(14) 0.0531(14) 0.0019(14) 0.0048(14) -0.0095(12)
    O9 0.099(2) 0.0661(17) 0.0477(14) 0.0286(14) 0.0217(13) 0.0124(13)
    N1 0.0397(16) 0.081(2) 0.088(2) -0.0044(15) 0.0208(16) -0.0120(19)
    N2 0.0288(12) 0.0390(13) 0.0359(12) 0.0026(10) -0.0036(10) 0.0035(10)
    N3 0.0296(12) 0.0345(13) 0.0291(11) -0.0014(9) -0.0006(9) -0.0023(10)
    N4 0.055(3) 0.052(3) 0.064(3) 0.0073(19) 0.000 0.000
    C1 0.0276(13) 0.0366(15) 0.0233(12) -0.0038(11) -0.0015(10) -0.0030(11)
    C2 0.0365(16) 0.0398(15) 0.0352(15) -0.0041(13) -0.0041(12) 0.0061(13)
    C3 0.0324(16) 0.0465(17) 0.0559(19) 0.0029(13) -0.0060(14) 0.0006(15)
    C4 0.0315(15) 0.0512(18) 0.0449(17) -0.0100(13) 0.0041(13) -0.0140(15)
    C5 0.0458(17) 0.0458(17) 0.0349(15) -0.0116(14) 0.0068(13) 0.0031(14)
    C6 0.0400(16) 0.0374(15) 0.0337(14) -0.0013(12) -0.0018(12) 0.0031(12)
    C7 0.0408(17) 0.056(2) 0.0474(18) 0.0022(15) -0.0044(14) 0.0198(16)
    C8 0.057(2) 0.060(2) 0.056(2) 0.0021(17) -0.0161(17) 0.0238(17)
    C9 0.052(2) 0.0476(19) 0.065(2) 0.0147(15) -0.0201(17) 0.0099(17)
    C10 0.0363(16) 0.0383(16) 0.0523(18) 0.0098(13) -0.0122(13) -0.0072(14)
    C11 0.0380(18) 0.056(2) 0.068(2) 0.0207(15) -0.0120(16) -0.0133(18)
    C12 0.0272(15) 0.068(2) 0.064(2) 0.0101(15) 0.0037(15) -0.0190(19)
    C13 0.0302(15) 0.0477(18) 0.0412(16) -0.0022(13) 0.0007(12) -0.0165(14)
    C14 0.0310(15) 0.069(2) 0.0399(16) -0.0109(15) 0.0081(13) -0.0170(16)
    C15 0.0450(17) 0.0521(18) 0.0312(14) -0.0155(14) 0.0048(13) -0.0052(14)
    C16 0.0361(15) 0.0407(16) 0.0315(14) -0.0054(12) -0.0002(12) -0.0016(13)
    C17 0.0242(13) 0.0335(15) 0.0337(14) 0.0001(11) -0.0038(11) -0.0110(12)
    C18 0.0283(14) 0.0320(14) 0.0354(14) 0.0015(11) -0.0072(11) -0.0072(12)
_geom_special_details
;
All esds (except the esd in the dihedral angle between two l.s. planes) are
estimated using the full covariance matrix. The cell esds are taken into
account individually in the estimation of esds in distances, angles and
torsion angles; correlations between esds in cell parameters are only used
when they are defined by crystal symmetry. An approximate (isotropic)
treatment of cell esds is used for estimating esds involving l.s. planes.
;
loop_
    _geom_bond_atom_site_label_1
    _geom_bond_atom_site_label_2
    _geom_bond_site_symmetry_2
    _geom_bond_distance
    _geom_bond_publ_flag
    Nd1 O1 . 2.4007(18) y
    Nd1 O1 2 2.4007(18) ?
    Nd1 O5 2 2.462(2) ?
    Nd1 O5 . 2.462(2) y
    Nd1 O4 . 2.528(3) y
    Nd1 N3 2 2.703(2) ?
    Nd1 N3 . 2.703(2) y
    Nd1 N2 . 2.763(2) y
    Nd1 N2 2 2.763(2) ?
    S1 O2 . 1.438(2) ?
    S1 O3 . 1.460(2) ?
    S1 O1 . 1.4701(18) ?
    S1 C1 . 1.760(3) ?
    O4 H1W . 0.8343 ?
    O5 H2W . 0.8517 ?
    O5 H3W . 0.8502 ?
    O6 N4 . 1.262(6) ?
    O7 N4 . 1.220(4) ?
    O8 H4W . 0.8327 ?
    O8 H5W . 0.8602 ?
    O9 H6W . 0.8478 ?
    O9 H7W . 0.8562 ?
    N1 C4 . 1.398(4) ?
    N1 H1A . 0.8900 ?
    N1 H1B . 0.8900 ?
    N2 C7 . 1.330(4) ?
    N2 C18 . 1.360(3) ?
    N3 C16 . 1.332(3) ?
    N3 C17 . 1.370(3) ?
    N4 O7 2_565 1.220(4) ?
    C1 C2 . 1.387(4) ?
    C1 C6 . 1.383(4) ?
    C2 C3 . 1.379(4) ?
    C2 H2 . 0.9300 ?
    C3 C4 . 1.389(4) ?
    C3 H3 . 0.9300 ?
    C4 C5 . 1.389(4) ?
    C5 C6 . 1.376(4) ?
    C5 H5 . 0.9300 ?
    C6 H6 . 0.9300 ?
    C7 C8 . 1.408(4) ?
    C7 H7 . 0.9300 ?
    C8 C9 . 1.350(5) ?
    C8 H8 . 0.9300 ?
    C9 C10 . 1.404(4) ?
    C9 H9 . 0.9300 ?
    C10 C18 . 1.415(4) ?
    C10 C11 . 1.445(4) ?
    C11 C12 . 1.339(5) ?
    C11 H11 . 0.9300 ?
    C12 C13 . 1.439(4) ?
    C12 H12 . 0.9300 ?
    C13 C14 . 1.411(4) ?
    C13 C17 . 1.418(4) ?
    C14 C15 . 1.355(4) ?
    C14 H14 . 0.9300 ?
    C15 C16 . 1.401(4) ?
    C15 H15 . 0.9300 ?
    C16 H16 . 0.9300 ?
    C17 C18 . 1.438(4) ?
loop_
    _geom_angle_atom_site_label_1
    _geom_angle_atom_site_label_2
    _geom_angle_atom_site_label_3
    _geom_angle_site_symmetry_1
    _geom_angle_site_symmetry_3
    _geom_angle
    _geom_angle_publ_flag
    O1 Nd1 O1 . 2 87.40(10) ?
    O1 Nd1 O5 . 2 74.47(7) ?
    O1 Nd1 O5 2 2 137.84(7) ?
    O1 Nd1 O5 . . 137.84(7) ?
    O1 Nd1 O5 2 . 74.47(7) ?
    O5 Nd1 O5 2 . 141.77(10) ?
    O1 Nd1 O4 . . 136.30(5) ?
    O1 Nd1 O4 2 . 136.30(5) ?
    O5 Nd1 O4 2 . 70.89(5) ?
    O5 Nd1 O4 . . 70.89(5) ?
    O1 Nd1 N3 . 2 134.94(6) ?
    O1 Nd1 N3 2 2 79.02(6) ?
    O5 Nd1 N3 2 2 87.38(7) ?
    O5 Nd1 N3 . 2 79.16(7) ?
    O4 Nd1 N3 . 2 69.10(5) ?
    O1 Nd1 N3 . . 79.02(6) ?
    O1 Nd1 N3 2 . 134.94(6) ?
    O5 Nd1 N3 2 . 79.16(7) ?
    O5 Nd1 N3 . . 87.38(7) ?
    O4 Nd1 N3 . . 69.10(5) ?
    N3 Nd1 N3 2 . 138.20(9) ?
    O1 Nd1 N2 . . 70.91(7) ?
    O1 Nd1 N2 2 . 74.75(6) ?
    O5 Nd1 N2 2 . 130.28(7) ?
    O5 Nd1 N2 . . 67.72(7) ?
    O4 Nd1 N2 . . 114.09(5) ?
    N3 Nd1 N2 2 . 142.02(6) ?
    N3 Nd1 N2 . . 60.20(7) ?
    O1 Nd1 N2 . 2 74.75(6) ?
    O1 Nd1 N2 2 2 70.91(7) ?
    O5 Nd1 N2 2 2 67.72(7) ?
    O5 Nd1 N2 . 2 130.28(7) ?
    O4 Nd1 N2 . 2 114.09(5) ?
    N3 Nd1 N2 2 2 60.20(7) ?
    N3 Nd1 N2 . 2 142.02(6) ?
    N2 Nd1 N2 . 2 131.82(9) ?
    O2 S1 O3 . . 113.77(15) ?
    O2 S1 O1 . . 112.68(14) ?
    O3 S1 O1 . . 109.49(12) ?
    O2 S1 C1 . . 107.40(13) ?
    O3 S1 C1 . . 106.48(13) ?
    O1 S1 C1 . . 106.57(11) ?
    S1 O1 Nd1 . . 163.72(13) ?
    Nd1 O4 H1W . . 125.7 ?
    Nd1 O5 H2W . . 130.1 ?
    Nd1 O5 H3W . . 120.8 ?
    H2W O5 H3W . . 109.0 ?
    H4W O8 H5W . . 107.4 ?
    H6W O9 H7W . . 107.6 ?
    C4 N1 H1A . . 109.6 ?
    C4 N1 H1B . . 108.3 ?
    H1A N1 H1B . . 109.5 ?
    C7 N2 C18 . . 117.5(2) ?
    C7 N2 Nd1 . . 122.47(18) ?
    C18 N2 Nd1 . . 119.83(17) ?
    C16 N3 C17 . . 117.1(2) ?
    C16 N3 Nd1 . . 121.03(18) ?
    C17 N3 Nd1 . . 121.76(17) ?
    O7 N4 O7 2_565 . 119.2(5) ?
    O7 N4 O6 2_565 . 120.4(3) ?
    O7 N4 O6 . . 120.4(3) ?
    C2 C1 C6 . . 119.6(2) ?
    C2 C1 S1 . . 120.4(2) ?
    C6 C1 S1 . . 120.0(2) ?
    C1 C2 C3 . . 120.1(3) ?
    C1 C2 H2 . . 120.0 ?
    C3 C2 H2 . . 120.0 ?
    C2 C3 C4 . . 120.6(3) ?
    C2 C3 H3 . . 119.7 ?
    C4 C3 H3 . . 119.7 ?
    C5 C4 C3 . . 118.8(3) ?
    C5 C4 N1 . . 120.2(3) ?
    C3 C4 N1 . . 120.9(3) ?
    C6 C5 C4 . . 120.6(3) ?
    C6 C5 H5 . . 119.7 ?
    C4 C5 H5 . . 119.7 ?
    C5 C6 C1 . . 120.3(3) ?
    C5 C6 H6 . . 119.9 ?
    C1 C6 H6 . . 119.9 ?
    N2 C7 C8 . . 123.3(3) ?
    N2 C7 H7 . . 118.4 ?
    C8 C7 H7 . . 118.4 ?
    C9 C8 C7 . . 119.5(3) ?
    C9 C8 H8 . . 120.2 ?
    C7 C8 H8 . . 120.2 ?
    C8 C9 C10 . . 119.3(3) ?
    C8 C9 H9 . . 120.3 ?
    C10 C9 H9 . . 120.3 ?
    C9 C10 C18 . . 118.0(3) ?
    C9 C10 C11 . . 121.9(3) ?
    C18 C10 C11 . . 120.1(3) ?
    C12 C11 C10 . . 120.6(3) ?
    C12 C11 H11 . . 119.7 ?
    C10 C11 H11 . . 119.7 ?
    C11 C12 C13 . . 121.1(3) ?
    C11 C12 H12 . . 119.4 ?
    C13 C12 H12 . . 119.4 ?
    C14 C13 C17 . . 117.9(3) ?
    C14 C13 C12 . . 122.3(3) ?
    C17 C13 C12 . . 119.8(3) ?
    C15 C14 C13 . . 119.4(3) ?
    C15 C14 H14 . . 120.3 ?
    C13 C14 H14 . . 120.3 ?
    C14 C15 C16 . . 119.2(3) ?
    C14 C15 H15 . . 120.4 ?
    C16 C15 H15 . . 120.4 ?
    N3 C16 C15 . . 124.0(3) ?
    N3 C16 H16 . . 118.0 ?
    C15 C16 H16 . . 118.0 ?
    N3 C17 C13 . . 122.2(3) ?
    N3 C17 C18 . . 118.4(2) ?
    C13 C17 C18 . . 119.4(2) ?
    N2 C18 C10 . . 122.4(3) ?
    N2 C18 C17 . . 118.7(2) ?
    C10 C18 C17 . . 118.9(2) ?
loop_
    _geom_torsion_atom_site_label_1
    _geom_torsion_atom_site_label_2
    _geom_torsion_atom_site_label_3
    _geom_torsion_atom_site_label_4
    _geom_torsion_site_symmetry_1
    _geom_torsion_site_symmetry_2
    _geom_torsion_site_symmetry_3
    _geom_torsion_site_symmetry_4
    _geom_torsion
    _geom_torsion_publ_flag
    O2 S1 O1 Nd1 . . . . -61.6(5) ?
    O3 S1 O1 Nd1 . . . . 170.7(4) ?
    C1 S1 O1 Nd1 . . . . 55.9(5) ?
    O1 Nd1 O1 S1 2 . . . 77.3(4) ?
    O5 Nd1 O1 S1 2 . . . -141.2(5) ?
    O5 Nd1 O1 S1 . . . . 14.0(5) ?
    O4 Nd1 O1 S1 . . . . -102.7(4) ?
    N3 Nd1 O1 S1 2 . . . 148.9(4) ?
    N3 Nd1 O1 S1 . . . . -59.5(4) ?
    N2 Nd1 O1 S1 . . . . 2.5(4) ?
    N2 Nd1 O1 S1 2 . . . 148.2(5) ?
    O1 Nd1 N2 C7 . . . . 88.4(2) ?
    O1 Nd1 N2 C7 2 . . . -4.2(2) ?
    O5 Nd1 N2 C7 2 . . . 136.7(2) ?
    O5 Nd1 N2 C7 . . . . -83.3(2) ?
    O4 Nd1 N2 C7 . . . . -138.5(2) ?
    N3 Nd1 N2 C7 2 . . . -52.1(3) ?
    N3 Nd1 N2 C7 . . . . 176.5(2) ?
    N2 Nd1 N2 C7 2 . . . 41.5(2) ?
    O1 Nd1 N2 C18 . . . . -96.98(19) ?
    O1 Nd1 N2 C18 2 . . . 170.5(2) ?
    O5 Nd1 N2 C18 2 . . . -48.6(2) ?
    O5 Nd1 N2 C18 . . . . 91.31(19) ?
    O4 Nd1 N2 C18 . . . . 36.1(2) ?
    N3 Nd1 N2 C18 2 . . . 122.54(18) ?
    N3 Nd1 N2 C18 . . . . -8.93(17) ?
    N2 Nd1 N2 C18 2 . . . -143.9(2) ?
    O1 Nd1 N3 C16 . . . . -101.0(2) ?
    O1 Nd1 N3 C16 2 . . . -176.01(18) ?
    O5 Nd1 N3 C16 2 . . . -24.94(19) ?
    O5 Nd1 N3 C16 . . . . 119.1(2) ?
    O4 Nd1 N3 C16 . . . . 48.57(18) ?
    N3 Nd1 N3 C16 2 . . . 48.57(18) ?
    N2 Nd1 N3 C16 . . . . -175.2(2) ?
    N2 Nd1 N3 C16 2 . . . -54.2(2) ?
    O1 Nd1 N3 C17 . . . . 83.12(19) ?
    O1 Nd1 N3 C17 2 . . . 8.1(2) ?
    O5 Nd1 N3 C17 2 . . . 159.2(2) ?
    O5 Nd1 N3 C17 . . . . -56.76(19) ?
    O4 Nd1 N3 C17 . . . . -127.28(19) ?
    N3 Nd1 N3 C17 2 . . . -127.28(19) ?
    N2 Nd1 N3 C17 . . . . 8.96(17) ?
    N2 Nd1 N3 C17 2 . . . 129.96(18) ?
    O2 S1 C1 C2 . . . . 11.2(3) ?
    O3 S1 C1 C2 . . . . 133.4(2) ?
    O1 S1 C1 C2 . . . . -109.8(2) ?
    O2 S1 C1 C6 . . . . -169.6(2) ?
    O3 S1 C1 C6 . . . . -47.4(2) ?
    O1 S1 C1 C6 . . . . 69.4(2) ?
    C6 C1 C2 C3 . . . . -0.7(4) ?
    S1 C1 C2 C3 . . . . 178.5(2) ?
    C1 C2 C3 C4 . . . . -1.2(4) ?
    C2 C3 C4 C5 . . . . 2.8(4) ?
    C2 C3 C4 N1 . . . . -179.9(3) ?
    C3 C4 C5 C6 . . . . -2.6(4) ?
    N1 C4 C5 C6 . . . . -179.9(3) ?
    C4 C5 C6 C1 . . . . 0.8(4) ?
    C2 C1 C6 C5 . . . . 0.9(4) ?
    S1 C1 C6 C5 . . . . -178.3(2) ?
    C18 N2 C7 C8 . . . . -1.2(5) ?
    Nd1 N2 C7 C8 . . . . 173.5(3) ?
    N2 C7 C8 C9 . . . . 0.0(5) ?
    C7 C8 C9 C10 . . . . 0.9(5) ?
    C8 C9 C10 C18 . . . . -0.6(5) ?
    C8 C9 C10 C11 . . . . 178.6(3) ?
    C9 C10 C11 C12 . . . . -177.1(3) ?
    C18 C10 C11 C12 . . . . 2.1(5) ?
    C10 C11 C12 C13 . . . . 0.4(5) ?
    C11 C12 C13 C14 . . . . 175.2(3) ?
    C11 C12 C13 C17 . . . . -2.9(5) ?
    C17 C13 C14 C15 . . . . 0.2(4) ?
    C12 C13 C14 C15 . . . . -177.9(3) ?
    C13 C14 C15 C16 . . . . -2.3(4) ?
    C17 N3 C16 C15 . . . . 0.1(4) ?
    Nd1 N3 C16 C15 . . . . -175.9(2) ?
    C14 C15 C16 N3 . . . . 2.3(4) ?
    C16 N3 C17 C13 . . . . -2.5(4) ?
    Nd1 N3 C17 C13 . . . . 173.55(18) ?
    C16 N3 C17 C18 . . . . 175.2(2) ?
    Nd1 N3 C17 C18 . . . . -8.8(3) ?
    C14 C13 C17 N3 . . . . 2.3(4) ?
    C12 C13 C17 N3 . . . . -179.5(3) ?
    C14 C13 C17 C18 . . . . -175.3(2) ?
    C12 C13 C17 C18 . . . . 2.8(4) ?
    C7 N2 C18 C10 . . . . 1.5(4) ?
    Nd1 N2 C18 C10 . . . . -173.37(19) ?
    C7 N2 C18 C17 . . . . -176.3(3) ?
    Nd1 N2 C18 C17 . . . . 8.8(3) ?
    C9 C10 C18 N2 . . . . -0.6(4) ?
    C11 C10 C18 N2 . . . . -179.8(3) ?
    C9 C10 C18 C17 . . . . 177.2(3) ?
    C11 C10 C18 C17 . . . . -2.0(4) ?
    N3 C17 C18 N2 . . . . -0.3(4) ?
    C13 C17 C18 N2 . . . . 177.5(2) ?
    N3 C17 C18 C10 . . . . -178.1(2) ?
    C13 C17 C18 C10 . . . . -0.4(4) ?
loop_
    _geom_hbond_atom_site_label_D
    _geom_hbond_atom_site_label_H
    _geom_hbond_atom_site_label_A
    _geom_hbond_site_symmetry_A
    _geom_hbond_distance_DH
    _geom_hbond_distance_HA
    _geom_hbond_distance_DA
    _geom_hbond_angle_DHA
    O9 H6W S1 . 0.85 2.90 3.646(2) 149
    O9 H6W O3 . 0.85 1.97 2.810(3) 171
    O8 H5W N4 . 0.86 2.61 3.391(3) 152
    O8 H5W O7 . 0.86 2.53 3.109(4) 126
    O8 H5W O6 . 0.86 1.99 2.842(3) 170
    O8 H4W S1 . 0.83 2.93 3.661(3) 148
    O8 H4W O3 . 0.83 2.03 2.861(3) 174
    O9 H7W N1 4_465 0.86 2.24 2.982(4) 145
    O5 H3W O8 2 0.85 1.96 2.793(3) 168
    O5 H2W O9 7_565 0.85 1.83 2.670(3) 171
    O4 H1W O2 7_565 0.83 1.95 2.773(3) 171
    N1 H1A O8 5_665 0.89 2.29 3.127(4) 158
