# Supplementary material for: Bis(4-aminobenzenesulfonato)tri­aqua­bis(1,10-phenanthroline)neodymium(III) nitrate tetrahydrate
Source: Acta Crystallogr Sect E Struct Rep Online. 2010 Jun 23;66(Pt 7):m833. doi: 10.1107/S1600536810023445 (PMC3006851; doi:10.1107/S1600536810023445)
Supplement: Supplementary file 2 [file e-66-0m833-Isup2.hkl]

# 
# h,k,l, Fc-squared, Fo-squared, sigma(Fo-squared) and status flag 
# 
data_I
_shelx_title ' A in Pccn' 
_shelx_refln_list_code          4 
_shelx_F_calc_maximum      375.05 
_exptl_crystal_F_000      2108.00 
_reflns_d_resolution_high  0.8256 
 
loop_ 
 _symmetry_equiv_pos_as_xyz 
 'x, y, z' 
 '-x+1/2, -y+1/2, z' 
 '-x, y+1/2, -z+1/2' 
 'x+1/2, -y, -z+1/2' 
 '-x, -y, -z' 
 'x-1/2, y-1/2, -z' 
 'x, -y-1/2, z-1/2' 
 '-x-1/2, y, z-1/2' 
 
_cell_length_a    17.4990 
_cell_length_b    14.2788 
_cell_length_c    16.7045 
_cell_angle_alpha  90.000 
_cell_angle_beta   90.000 
_cell_angle_gamma  90.000 
 
_shelx_F_squared_multiplier     1.000 
 
loop_ 
 _refln_index_h 
 _refln_index_k 
 _refln_index_l 
 _refln_F_squared_calc 
 _refln_F_squared_meas 
 _refln_F_squared_sigma 
 _refln_observed_status 
   4   0   0    89963.94    70191.38    422.40 o 
   6   0   0    67016.71    57311.13    926.87 o 
   8   0   0   106247.13    90893.64    852.02 o 
  10   0   0    68903.67    62210.45    760.28 o 
  12   0   0    27494.87    26796.02    391.27 o 
  14   0   0     6394.82     6448.76    162.10 o 
  16   0   0    16346.56    16346.81    559.96 o 
  18   0   0    21451.26    21464.42    477.45 o 
  20   0   0     7733.65     7784.48    270.02 o 
   3   1   0     6609.00     6324.82     36.18 o 
   5   1   0      247.16      254.23      9.23 o 
   7   1   0    34305.84    32136.31    134.18 o 
   9   1   0    74341.98    68199.96    656.14 o 
  11   1   0    16897.01    17177.94    180.93 o 
  13   1   0     3080.32     3149.35     68.04 o 
  15   1   0     9887.92     9639.88    153.76 o 
  17   1   0    14166.64    14334.09    235.87 o 
  19   1   0    11105.93    11599.06    230.74 o 
  21   1   0     4126.03     4369.96    144.14 o 
   2   2   0    22216.03    20972.28    196.27 o 
   4   2   0    31322.42    29434.88    119.76 o 
   6   2   0    45872.02    42860.22    186.21 o 
   8   2   0    31299.67    30445.38    151.65 o 
  10   2   0    16584.40    16646.06    128.39 o 
  12   2   0    16213.08    17011.41    195.94 o 
  14   2   0    20682.38    20576.28    402.06 o 
  16   2   0    11705.36    12071.91    196.58 o 
  18   2   0     7648.84     7910.12    170.39 o 
  20   2   0     4871.15     5117.18    152.40 o 
   1   3   0     6924.28     7489.36     34.53 o 
   3   3   0    35693.07    33581.22    417.53 o 
   5   3   0    39307.14    36361.87    237.27 o 
   7   3   0    35491.02    34731.80    179.75 o 
   9   3   0      272.83      457.20     12.52 o 
  11   3   0    15526.29    16019.53    141.95 o 
  13   3   0     9423.79     9099.35    102.37 o 
  15   3   0    19746.45    19490.93    263.72 o 
  17   3   0     1663.72     1634.73     72.34 o 
  19   3   0     3129.69     2968.71    107.05 o 
   0   4   0    16960.14    16982.95    270.65 o 
   2   4   0    51211.11    47055.79    249.52 o 
   4   4   0   122685.08    94931.82   1141.43 o 
   6   4   0    71275.21    65541.66    604.00 o 
   8   4   0    37757.52    38107.72    286.68 o 
  10   4   0    11379.26    11034.05     87.09 o 
  12   4   0    27340.89    26742.22    233.32 o 
  14   4   0    30330.03    30352.98    358.31 o 
  16   4   0     2950.26     3110.15     85.74 o 
  18   4   0     2240.23     2332.40     89.29 o 
  20   4   0     6049.54     6140.05    167.37 o 
   1   5   0    16385.32    16297.01    110.26 o 
   3   5   0    61741.14    55463.99    532.61 o 
   5   5   0    26411.49    24397.36    142.96 o 
   7   5   0    50174.35    49548.26    289.62 o 
   9   5   0    13235.33    12797.87    102.80 o 
  11   5   0    14131.37    13973.71    133.62 o 
  13   5   0    44604.20    42839.79    389.49 o 
  15   5   0     6594.05     6496.05    125.82 o 
  17   5   0     1470.62     1514.24     68.07 o 
  19   5   0     2330.48     2451.81     99.65 o 
   0   6   0    16152.32    14898.66    459.21 o 
   2   6   0    26863.15    25880.33    142.34 o 
   4   6   0    71653.96    66716.88    373.07 o 
   6   6   0    44319.83    42074.98    255.02 o 
   8   6   0    25461.40    25817.29    181.86 o 
  10   6   0    19830.86    20457.25    164.63 o 
  12   6   0    14621.54    15027.93    142.06 o 
  14   6   0     8023.62     8094.49    112.91 o 
  16   6   0     8344.62     8718.90    164.79 o 
  18   6   0     2150.57     2306.09     93.11 o 
   1   7   0    31989.40    32272.76    240.40 o 
   3   7   0    51067.05    50515.23    281.20 o 
   5   7   0    14973.61    14714.56    108.67 o 
   7   7   0    36910.15    37577.76    257.39 o 
   9   7   0    21864.75    21920.43    177.56 o 
  11   7   0     8638.87     8525.47     99.50 o 
  13   7   0     9854.42     9778.40    114.21 o 
  15   7   0     9538.81     9145.91    138.38 o 
  17   7   0     5185.08     4977.56    129.44 o 
  19   7   0     2911.87     2911.24    107.03 o 
   0   8   0    26777.59    26258.17    422.15 o 
   2   8   0    29353.84    29846.81    265.29 o 
   4   8   0     3613.58     3337.81     39.71 o 
   6   8   0    35663.69    36678.92    255.13 o 
   8   8   0    29234.64    28739.68    225.11 o 
  10   8   0    26231.33    26049.60    224.33 o 
  12   8   0     5623.46     5704.80     79.30 o 
  14   8   0     7059.84     6901.10    113.65 o 
  16   8   0     6795.04     6745.83    145.28 o 
  18   8   0     8130.89     8077.53    182.51 o 
   1   9   0    35116.63    34310.46    498.89 o 
   3   9   0     3390.19     3093.15     39.92 o 
   5   9   0     7000.44     7262.17     72.26 o 
   7   9   0    10108.21    10384.25    108.33 o 
   9   9   0    16533.13    16575.52    159.13 o 
  11   9   0     6738.27     6841.00    121.37 o 
  13   9   0     1356.61     1374.16     42.47 o 
  15   9   0     4965.80     5006.66    105.50 o 
  17   9   0     6554.43     6571.09    155.05 o 
   0  10   0    26645.60    27245.12    313.53 o 
   2  10   0    22693.27    22682.33    200.23 o 
   4  10   0     2849.67     2695.06     41.07 o 
   6  10   0    12785.46    13245.64    149.03 o 
   8  10   0     9225.48     9427.55    105.25 o 
  10  10   0     7474.75     7668.79     99.02 o 
  12  10   0     3815.35     3825.22     68.34 o 
  14  10   0     6868.69     6525.84    119.74 o 
  16  10   0     4510.51     4382.90    121.39 o 
   1  11   0     6249.94     6511.64    113.69 o 
   3  11   0    12215.60    12516.25    115.25 o 
   5  11   0    11447.61    11287.45    134.34 o 
   7  11   0     8022.84     8110.70    126.58 o 
   9  11   0     6528.24     6568.31     91.03 o 
  11  11   0     3127.80     3081.97     63.64 o 
  13  11   0    10172.12    10061.88    158.86 o 
  15  11   0     2781.49     2726.43     97.71 o 
   0  12   0    18354.85    17756.73    474.66 o 
   2  12   0    18692.48    18474.31    207.89 o 
   4  12   0    24984.35    24954.68    258.84 o 
   6  12   0    14379.09    14595.93    185.40 o 
   8  12   0     8094.18     8403.20    126.86 o 
  10  12   0     3260.92     3427.42     81.74 o 
  12  12   0     8896.83     8608.88    149.07 o 
  14  12   0    11401.48    11274.36    222.31 o 
   1  13   0     6864.82     6819.14    134.33 o 
   3  13   0     9362.42     9126.71    208.18 o 
   5  13   0    10588.03    10483.49    151.30 o 
   7  13   0     6218.44     6495.82    116.67 o 
   9  13   0     1599.62     1720.81     69.72 o 
  11  13   0     2246.42     2326.00     80.04 o 
  13  13   0    11105.03    10795.30    223.68 o 
   0  14   0     1741.22     1667.72     96.03 o 
   2  14   0    10732.80    11112.36    195.89 o 
   4  14   0     5115.54     5180.15    122.83 o 
   6  14   0     6705.57     6645.40    121.31 o 
   8  14   0     4489.31     4529.69    104.79 o 
  10  14   0     2459.19     2426.55     83.81 o 
  12  14   0     4865.23     4760.35    128.31 o 
   1  15   0     2829.93     2952.58    101.05 o 
   3  15   0     1971.22     1941.13     83.63 o 
   5  15   0     2956.81     2940.77    103.36 o 
   7  15   0     4917.95     4758.62    134.41 o 
   9  15   0     1046.19     1198.21     87.54 o 
   0  16   0     4832.20     5270.49    209.77 o 
   2  16   0     4442.63     4527.79    130.83 o 
   4  16   0     3261.78     3133.95    129.29 o 
   6  16   0     3977.27     3907.35    130.69 o 
   8  16   0     3795.79     3843.97    150.40 o 
   1  17   0     4621.69     4670.94    150.56 o 
   3  17   0      583.80      646.18     93.06 o 
   2   1   1     2107.01     2307.65     13.17 o 
   3   1   1     7576.30     7680.37     33.40 o 
   4   1   1    16049.67    15822.29     60.10 o 
   5   1   1     7602.10     7880.12     39.15 o 
   6   1   1      493.38      503.29      7.03 o 
   7   1   1      739.38      860.88     10.86 o 
   8   1   1     3156.35     3382.37     24.16 o 
   9   1   1      390.23      389.60      8.77 o 
  10   1   1      843.36      761.10     12.79 o 
  11   1   1        0.88        3.88     11.45 o 
  12   1   1     2408.90     2444.26     39.64 o 
  13   1   1      738.49      730.88     28.48 o 
  14   1   1     1255.63     1231.48     38.15 o 
  15   1   1      434.29      449.59     30.79 o 
  16   1   1      389.16      445.19     32.06 o 
  17   1   1        0.55      -34.87     23.25 o 
  18   1   1       16.05       35.02     24.07 o 
  19   1   1        1.65       -9.59     27.99 o 
  20   1   1      395.49      480.02     43.38 o 
  21   1   1      113.01       62.15     34.38 o 
   1   2   1    10533.11    10755.29     51.72 o 
   2   2   1     1410.72     1432.97      8.69 o 
   3   2   1     9780.19    10401.37     42.43 o 
   4   2   1     3164.61     3341.35     16.78 o 
   5   2   1      348.83      292.13      6.44 o 
   6   2   1        2.18       13.26      4.73 o 
   7   2   1     7407.34     7155.80     36.40 o 
   8   2   1       82.36       79.85      5.95 o 
   9   2   1     1366.36     1340.43     18.14 o 
  10   2   1      174.82      215.66      8.04 o 
  11   2   1     1592.39     1504.81     28.14 o 
  12   2   1      624.63      586.01     19.87 o 
  13   2   1      460.73      416.09     23.66 o 
  14   2   1      681.30      691.75     31.08 o 
  15   2   1      692.52      736.41     48.41 o 
  16   2   1      640.42      621.19     33.41 o 
  17   2   1      112.94      136.45     26.47 o 
  18   2   1      132.21      131.36     28.98 o 
  19   2   1      376.49      373.48     38.12 o 
  20   2   1      262.86      264.85     39.35 o 
  21   2   1      615.98      599.19     49.49 o 
   1   3   1     4444.04     4423.65     20.46 o 
   2   3   1     2414.22     2306.73     20.21 o 
   3   3   1     1154.32     1215.83      9.99 o 
   4   3   1     1626.40     1636.47     11.68 o 
   5   3   1      863.21     1015.37      9.89 o 
   6   3   1       11.53       39.12      5.24 o 
   7   3   1      320.74      291.36      8.49 o 
   8   3   1      527.99      669.63     11.56 o 
   9   3   1      562.86      701.79     11.67 o 
  10   3   1     2870.40     2899.36     29.45 o 
  11   3   1     4343.64     4847.88     37.46 o 
  12   3   1      410.74      427.52     12.82 o 
  13   3   1      459.52      425.84     20.55 o 
  14   3   1      992.18      853.91     34.35 o 
  15   3   1      480.64      500.58     29.89 o 
  16   3   1       93.30       84.22     24.97 o 
  17   3   1       12.86       34.00     32.52 o 
  18   3   1        6.53       43.24     26.19 o 
  19   3   1        4.30       -5.18     20.09 o 
  20   3   1     1220.09     1193.67     56.82 o 
   1   4   1     8921.89     9885.82     51.90 o 
   2   4   1        8.09       25.06      4.45 o 
   3   4   1     5126.76     5428.29     26.42 o 
   4   4   1      860.04      893.96     10.12 o 
   5   4   1      832.80      997.41     11.17 o 
   6   4   1      802.04      882.34     12.56 o 
   7   4   1      113.50      109.47      8.38 o 
   8   4   1      344.19      374.22      9.66 o 
   9   4   1       71.67      122.66      7.69 o 
  10   4   1      707.36      779.75     13.46 o 
  11   4   1      468.67      485.97     14.57 o 
  12   4   1     1337.86     1361.58     21.58 o 
  13   4   1        0.44       40.96     16.05 o 
  14   4   1      437.71      442.11     23.97 o 
  15   4   1      377.96      345.99     31.74 o 
  16   4   1      532.85      440.38     33.28 o 
  17   4   1        0.06       47.31     22.49 o 
  18   4   1        2.87       23.60     24.94 o 
  19   4   1       27.28       -5.64     22.34 o 
  20   4   1       33.03       10.70     26.32 o 
   1   5   1      398.27      422.13      8.08 o 
   2   5   1      127.52      113.69      5.04 o 
   3   5   1     2436.36     2654.00     17.63 o 
   4   5   1     5910.50     6447.75     33.91 o 
   5   5   1     1885.72     2182.71     23.49 o 
   6   5   1      385.01      481.84     11.35 o 
   7   5   1       89.00      123.37     10.04 o 
   8   5   1      703.62      756.90     15.76 o 
   9   5   1       62.09       71.39      8.97 o 
  10   5   1      236.61      249.55     12.18 o 
  11   5   1     3141.85     3202.14     32.77 o 
  12   5   1      930.34      973.02     22.43 o 
  13   5   1     1165.23     1118.89     29.07 o 
  14   5   1      242.18      243.00     20.56 o 
  15   5   1       91.22      107.92     24.44 o 
  16   5   1      237.76      286.53     28.59 o 
  17   5   1       44.33        4.83     19.80 o 
  18   5   1      230.53      240.92     30.82 o 
  19   5   1       37.54       10.21     23.31 o 
  20   5   1       22.99       38.07     31.05 o 
   1   6   1      241.95      260.33      7.63 o 
   2   6   1      273.37      260.61      8.60 o 
   3   6   1      118.46      111.91      8.18 o 
   4   6   1        1.66       26.37      8.88 o 
   5   6   1      116.51      159.58      8.15 o 
   6   6   1      794.73      906.64     16.24 o 
   7   6   1      389.00      500.62     12.77 o 
   8   6   1       34.32       50.73     12.17 o 
   9   6   1      329.09      383.89     20.12 o 
  10   6   1       21.32       14.49      8.83 o 
  11   6   1      986.33      963.54     19.75 o 
  12   6   1        2.42       12.15     10.28 o 
  13   6   1      983.83      958.63     24.63 o 
  14   6   1      162.84      178.60     18.45 o 
  15   6   1        0.30        6.24     16.72 o 
  16   6   1       45.50       44.58     20.87 o 
  17   6   1       69.26       65.21     27.30 o 
  18   6   1      105.78       87.69     28.31 o 
  19   6   1      163.31      181.98     33.55 o 
   1   7   1       77.29       80.19      7.28 o 
   2   7   1      960.19     1022.23     12.67 o 
   3   7   1        2.07        3.03      6.01 o 
   4   7   1      193.12      179.06      9.65 o 
   5   7   1      580.23      624.82     16.26 o 
   6   7   1      535.77      468.25     12.70 o 
   7   7   1     1388.10     1542.91     21.01 o 
   8   7   1     1145.83     1154.92     20.02 o 
   9   7   1      366.73      343.92     14.51 o 
  10   7   1       41.58       56.30     10.82 o 
  11   7   1        1.75        8.70      9.88 o 
  12   7   1      560.61      573.82     19.50 o 
  13   7   1      253.18      232.71     17.93 o 
  14   7   1      302.70      316.26     21.63 o 
  15   7   1        8.35       11.18     16.47 o 
  16   7   1      399.77      475.45     35.01 o 
  17   7   1       32.17       20.78     22.28 o 
  18   7   1       13.34        9.40     22.48 o 
  19   7   1       96.84       87.11     31.16 o 
   1   8   1       49.14       61.27      6.58 o 
   2   8   1        4.00       18.58      7.43 o 
   3   8   1     6642.23     7136.09     43.80 o 
   4   8   1       39.03       68.16      8.53 o 
   5   8   1        3.85       10.95      7.11 o 
   6   8   1      978.21     1066.62     18.36 o 
   7   8   1      886.34      963.17     19.90 o 
   8   8   1      314.11      352.04     16.88 o 
   9   8   1     1049.97     1030.79     21.99 o 
  10   8   1      103.14       99.17     12.44 o 
  11   8   1      379.74      447.64     18.45 o 
  12   8   1      115.84      143.58     15.92 o 
  13   8   1      388.41      378.19     18.74 o 
  14   8   1      239.16      187.08     20.12 o 
  15   8   1        3.57      -18.97     20.00 o 
  16   8   1       16.08       10.77     19.88 o 
  17   8   1       25.90       94.32     31.74 o 
  18   8   1      186.60      242.18     36.12 o 
   1   9   1      228.85      240.91     15.52 o 
   2   9   1       71.60       88.28      9.14 o 
   3   9   1      617.25      581.27     19.21 o 
   4   9   1      196.34      213.87     11.72 o 
   5   9   1      849.99      766.77     16.23 o 
   6   9   1     1561.77     1539.59     23.11 o 
   7   9   1      279.11      247.89     15.31 o 
   8   9   1      220.72      206.15     13.83 o 
   9   9   1        1.39       -6.43     10.19 o 
  10   9   1      163.41      208.65     15.44 o 
  11   9   1      600.37      555.44     28.63 o 
  12   9   1        3.22        5.58     10.90 o 
  13   9   1       81.09      123.08     16.23 o 
  14   9   1        3.48       -7.51     14.72 o 
  15   9   1       38.12       51.50     18.78 o 
  16   9   1        1.61      -23.11     21.77 o 
  17   9   1       48.68       40.77     24.96 o 
  18   9   1       17.00       59.55     34.92 o 
   1  10   1      929.71      936.41     18.78 o 
   2  10   1      138.49      147.99     20.08 o 
   3  10   1      837.98      802.92     16.39 o 
   4  10   1     1300.72     1311.46     20.53 o 
   5  10   1       17.46       30.61      9.25 o 
   6  10   1      541.07      613.60     17.71 o 
   7  10   1     1206.71     1187.51     26.33 o 
   8  10   1       56.24       69.23     12.98 o 
   9  10   1       25.22       31.85     12.44 o 
  10  10   1      168.15      194.63     15.88 o 
  11  10   1      892.02      886.61     25.19 o 
  12  10   1      100.64       91.63     18.91 o 
  13  10   1     1021.89     1006.96     29.59 o 
  14  10   1       54.29       62.94     19.47 o 
  15  10   1      772.25      764.47     34.35 o 
  16  10   1      271.94      250.16     34.62 o 
  17  10   1       90.05      126.44     37.44 o 
   1  11   1        0.09      -13.45      9.62 o 
   2  11   1     1452.06     1396.01     24.75 o 
   3  11   1       10.89       13.55     12.57 o 
   4  11   1       38.76       25.43     12.53 o 
   5  11   1       18.57       38.08     12.06 o 
   6  11   1      307.23      343.84     19.24 o 
   7  11   1      265.61      230.74     20.55 o 
   8  11   1     1311.50     1338.00     31.46 o 
   9  11   1       45.84       29.35     18.04 o 
  10  11   1      510.63      487.51     26.96 o 
  11  11   1      197.21      200.65     20.06 o 
  12  11   1      248.93      270.20     22.39 o 
  13  11   1      124.60      149.69     22.53 o 
  14  11   1      128.42      151.22     26.25 o 
  15  11   1       99.89       63.77     27.93 o 
  16  11   1       17.26      -35.45     30.95 o 
   1  12   1      331.95      390.60     19.87 o 
   2  12   1        6.31       -2.46     13.89 o 
   3  12   1       14.96       15.35     11.37 o 
   4  12   1       37.04       23.34     15.62 o 
   5  12   1        6.80       22.67     14.01 o 
   6  12   1        7.15       -0.59     11.43 o 
   7  12   1       32.53       73.29     18.62 o 
   8  12   1        4.53        0.53     16.72 o 
   9  12   1      115.84      173.37     19.82 o 
  10  12   1        0.13       -0.75     14.66 o 
  11  12   1        0.78       43.64     23.62 o 
  12  12   1       12.82       12.51     19.27 o 
  13  12   1        0.18       81.21     25.00 o 
  14  12   1       83.45       32.73     26.16 o 
  15  12   1       35.79        9.32     25.42 o 
   1  13   1      476.93      427.77     22.28 o 
   2  13   1      405.02      392.20     32.28 o 
   3  13   1       14.54       -0.58     18.06 o 
   4  13   1       88.76       65.30     16.49 o 
   5  13   1       80.31       60.13     17.29 o 
   6  13   1      575.68      618.78     28.04 o 
   7  13   1      209.94      159.45     21.78 o 
   8  13   1       47.84      102.01     25.21 o 
   9  13   1        6.59       -1.47     18.33 o 
  10  13   1       46.55       54.78     20.40 o 
  11  13   1       17.32       27.62     19.25 o 
  12  13   1      340.78      337.56     30.74 o 
  13  13   1      396.37      371.56     39.42 o 
   1  14   1      309.83      305.42     30.02 o 
   2  14   1        4.86       -2.85     23.30 o 
   3  14   1       32.60       39.68     19.62 o 
   4  14   1       60.78       46.70     19.86 o 
   5  14   1       65.85       60.92     20.75 o 
   6  14   1       78.18       66.87     22.15 o 
   7  14   1      902.22      861.82     40.38 o 
   8  14   1      200.38      188.92     26.83 o 
   9  14   1       36.68       16.01     19.26 o 
  10  14   1        0.44       -6.37     19.06 o 
  11  14   1      320.50      302.12     32.04 o 
  12  14   1        2.74       -8.93     23.78 o 
   1  15   1     1159.31     1055.71     46.37 o 
   2  15   1      382.33      431.84     37.56 o 
   3  15   1      102.87       90.85     27.50 o 
   4  15   1       10.99        3.95     19.52 o 
   5  15   1       62.35       35.95     24.42 o 
   6  15   1      175.16      260.31     37.10 o 
   7  15   1      137.81      169.00     34.32 o 
   8  15   1        6.10       23.88     29.50 o 
   9  15   1       66.24       77.78     30.77 o 
  10  15   1      145.73      152.94     36.95 o 
   1  16   1      101.65      106.24     29.48 o 
   2  16   1      143.71      172.50     31.04 o 
   3  16   1       44.98       41.54     26.42 o 
   4  16   1       37.85       67.39     43.80 o 
   5  16   1        0.64       26.55     26.12 o 
   6  16   1        0.81       23.97     26.21 o 
   7  16   1      107.21       87.27     31.45 o 
   1  17   1      203.71      181.15     55.04 o 
   2  17   1       16.66      -47.49     35.53 o 
   3  17   1       25.80       47.61     37.48 o 
   2   0   2     1495.94     1422.64     12.13 o 
   3   0   2     4958.13     5299.06     46.38 o 
   4   0   2    89100.46    72478.74    407.80 o 
   5   0   2      140.65      140.65      9.86 o 
   6   0   2   104907.57    88617.59   1084.23 o 
   7   0   2     4243.87     5382.43     46.12 o 
   8   0   2       81.81      163.17     11.39 o 
   9   0   2    26561.32    27800.96    234.90 o 
  10   0   2     4272.24     4638.84     52.03 o 
  11   0   2       61.53       72.71     13.42 o 
  12   0   2    17757.62    17621.54    151.71 o 
  13   0   2       52.04      189.74     33.34 o 
  14   0   2    26794.00    26976.54    317.73 o 
  15   0   2      587.42      827.03     52.78 o 
  16   0   2     7724.51     7964.21    148.28 o 
  17   0   2     4118.02     4260.07    108.62 o 
  18   0   2      771.76      810.42     57.00 o 
  19   0   2     3180.23     3242.76    108.56 o 
  20   0   2     2287.54     2176.19    116.41 o 
  21   0   2      126.08      284.39     62.58 o 
   1   1   2    30524.86    27241.28    218.50 o 
   2   1   2      413.51      446.02      5.04 o 
   3   1   2    87855.64    68532.77    280.20 o 
   4   1   2     4293.05     4488.44     27.26 o 
   5   1   2   127131.74    98474.62    613.41 o 
   6   1   2      232.87      291.12     12.29 o 
   7   1   2    76980.85    70036.07    331.65 o 
   8   1   2      125.05       89.01     11.75 o 
   9   1   2     9377.01     9003.00     55.07 o 
  10   1   2     3028.65     3068.07     28.81 o 
  11   1   2    17270.64    17516.30    102.99 o 
  12   1   2     2094.44     2219.36     33.75 o 
  13   1   2    23481.81    22869.94    177.78 o 
  14   1   2      228.74      455.08     31.11 o 
  15   1   2    15040.05    15251.95    153.80 o 
  16   1   2     5389.58     5523.72     87.34 o 
  17   1   2     2937.03     2902.56     66.45 o 
  18   1   2     1315.37     1371.05     52.10 o 
  19   1   2     2149.50     2347.06     67.44 o 
  20   1   2      768.29      872.60     52.96 o 
  21   1   2     6282.49     6525.55    126.78 o 
   0   2   2    59360.27    46213.00    429.84 o 
   1   2   2     5054.95     5497.33     25.14 o 
   2   2   2     7943.97     8003.04     35.99 o 
   3   2   2    40528.84    37816.36    211.92 o 
   4   2   2     4573.97     4546.48     23.32 o 
   5   2   2    26959.79    26233.91     87.00 o 
   6   2   2    19981.17    20194.50     71.42 o 
   7   2   2     8420.25     7940.77     34.35 o 
   8   2   2    13493.34    14092.94     71.72 o 
   9   2   2    10006.07    10097.68     54.69 o 
  10   2   2    12414.35    12508.85     66.90 o 
  11   2   2     9257.78     9307.97     65.91 o 
  12   2   2     9317.43     9114.25     74.77 o 
  13   2   2      422.71      408.69     22.46 o 
  14   2   2    17474.29    17783.76    164.99 o 
  15   2   2     8767.36     8717.85    109.98 o 
  16   2   2     2103.12     2117.83     53.72 o 
  17   2   2      830.21      819.19     45.98 o 
  18   2   2     4142.13     4255.38     84.48 o 
  19   2   2     1656.91     1692.73     59.76 o 
  20   2   2     4007.03     4114.67     94.70 o 
   0   3   2    44221.16    40146.54    302.61 o 
   1   3   2   100712.48    77865.48    370.60 o 
   2   3   2    43135.16    40409.25    186.33 o 
   3   3   2      333.64      320.22      7.08 o 
   4   3   2     4759.89     4730.67     22.79 o 
   5   3   2    17411.43    17563.63     75.05 o 
   6   3   2     7727.26     7922.55     37.33 o 
   7   3   2    27641.47    27233.94    148.41 o 
   8   3   2      232.33      231.73      9.94 o 
   9   3   2    12517.13    12516.63     59.51 o 
  10   3   2      283.58      285.66     15.81 o 
  11   3   2    16416.19    16671.58     93.60 o 
  12   3   2     3370.30     3357.90     37.00 o 
  13   3   2     4515.64     4467.22     46.39 o 
  14   3   2     2355.25     2454.46     41.72 o 
  15   3   2     5970.63     6070.91     86.43 o 
  16   3   2      981.27     1020.11     39.24 o 
  17   3   2     5653.21     5789.98     91.04 o 
  18   3   2      372.99      424.83     37.50 o 
  19   3   2     5277.33     5498.20     99.31 o 
  20   3   2      288.78      364.36     41.94 o 
   0   4   2     8101.89     7755.80     81.31 o 
   1   4   2      546.53      702.56      7.96 o 
   2   4   2    29349.62    28217.11    110.41 o 
   3   4   2     4266.24     4280.54     30.02 o 
   4   4   2     7287.26     7512.29     41.93 o 
   5   4   2    15390.55    15132.76     63.88 o 
   6   4   2     7578.49     7383.00     38.74 o 
   7   4   2     1864.51     1754.14     17.44 o 
   8   4   2    26644.09    26127.78    120.21 o 
   9   4   2      749.78      728.29     14.57 o 
  10   4   2    17644.75    17544.51    140.01 o 
  11   4   2     1247.66     1189.45     21.06 o 
  12   4   2      687.55      716.91     23.85 o 
  13   4   2     8643.83     8547.01     72.41 o 
  14   4   2     8855.13     8629.76     89.62 o 
  15   4   2     1986.29     2111.60     50.02 o 
  16   4   2     5811.04     5534.69     86.54 o 
  17   4   2       26.99        6.24     18.51 o 
  18   4   2     5406.00     5619.03     96.86 o 
  19   4   2      482.24      481.17     42.37 o 
  20   4   2     4216.74     4271.30     98.86 o 
   0   5   2     2985.34     3460.06     27.18 o 
   1   5   2    44950.77    41774.81    116.93 o 
   2   5   2     6268.74     7044.19     40.99 o 
   3   5   2    19542.81    19603.10     75.65 o 
   4   5   2    12695.03    13419.64     59.10 o 
   5   5   2    11103.82    11036.79     53.42 o 
   6   5   2     2452.12     2183.51     19.85 o 
   7   5   2    32689.87    32615.26    149.84 o 
   8   5   2     6101.98     6275.35     41.81 o 
   9   5   2    22670.32    22420.90    150.12 o 
  10   5   2      569.20      486.87     17.70 o 
  11   5   2     8674.08     8843.53     74.20 o 
  12   5   2     8950.46     8485.37     89.83 o 
  13   5   2     9880.69    10108.13     80.96 o 
  14   5   2      282.82      283.04     21.47 o 
  15   5   2     8302.50     8094.18     92.34 o 
  16   5   2      252.84      294.08     30.07 o 
  17   5   2     7940.00     7938.18    115.41 o 
  18   5   2      311.26      406.29     42.01 o 
  19   5   2     4840.37     5039.78    101.46 o 
  20   5   2      365.74      383.53     41.39 o 
   0   6   2    86158.02    77334.88    330.24 o 
   1   6   2    12245.62    12649.33     50.00 o 
   2   6   2    40073.42    39559.77    166.58 o 
   3   6   2    14690.85    15270.70     65.60 o 
   4   6   2    32649.47    32575.47    132.13 o 
   5   6   2     6908.04     7095.31     42.24 o 
   6   6   2    31637.43    31314.11    140.62 o 
   7   6   2     7106.56     7503.95     49.16 o 
   8   6   2    28536.41    28278.20    142.07 o 
   9   6   2     7295.62     7512.05     53.45 o 
  10   6   2    17540.21    17494.17    121.52 o 
  11   6   2      881.22      885.42     19.57 o 
  12   6   2     6509.01     6344.15     53.59 o 
  13   6   2     7992.15     7926.96     72.16 o 
  14   6   2     7442.26     7582.46     80.02 o 
  15   6   2      158.69      180.47     21.67 o 
  16   6   2     6399.70     6464.02     96.68 o 
  17   6   2      557.19      507.23     37.78 o 
  18   6   2     3843.05     3806.33     83.24 o 
  19   6   2      539.55      526.85     44.73 o 
   0   7   2     1987.90     2003.30     57.48 o 
   1   7   2    32555.33    33050.41    123.81 o 
   2   7   2      129.17      111.87     11.55 o 
   3   7   2    18830.99    19005.14     87.61 o 
   4   7   2     1945.21     2124.35     21.30 o 
   5   7   2     9377.69     9215.42     53.81 o 
   6   7   2     1683.59     1693.70     21.41 o 
   7   7   2    16693.94    17568.52     98.08 o 
   8   7   2     4294.92     4124.57     37.07 o 
   9   7   2    13147.30    13459.62     86.15 o 
  10   7   2     2882.49     2872.24     34.10 o 
  11   7   2     7282.58     7363.33     60.93 o 
  12   7   2     1392.38     1396.39     26.56 o 
  13   7   2    14621.68    14745.19    114.68 o 
  14   7   2      116.90      148.93     16.93 o 
  15   7   2     5439.79     5471.71     78.13 o 
  16   7   2      855.62      848.34     41.67 o 
  17   7   2     3251.18     3231.08     73.15 o 
  18   7   2     1198.88     1192.97     53.42 o 
  19   7   2     2603.36     2549.74     73.05 o 
   0   8   2     4591.24     4605.58     64.38 o 
   1   8   2     6431.91     6672.60     38.81 o 
   2   8   2    18846.85    19413.69    102.51 o 
   3   8   2     1007.08     1337.66     19.97 o 
   4   8   2     9158.66     8855.15     54.47 o 
   5   8   2     1966.97     2135.87     25.35 o 
   6   8   2    16703.64    17035.28     94.92 o 
   7   8   2     2334.37     2388.71     27.64 o 
   8   8   2     7942.26     8067.99     63.11 o 
   9   8   2     5393.81     5531.09     49.44 o 
  10   8   2     3842.86     3801.53     40.62 o 
  11   8   2     4005.63     4076.72     47.96 o 
  12   8   2    11358.88    11309.33     91.08 o 
  13   8   2       79.14       76.39     15.53 o 
  14   8   2     6091.87     6040.70     68.52 o 
  15   8   2     1152.32     1205.32     39.97 o 
  16   8   2     3147.08     3201.77     69.60 o 
  17   8   2     1313.92     1229.10     50.51 o 
  18   8   2     1522.61     1513.27     59.00 o 
   0   9   2     7953.14     8103.66    122.54 o 
   1   9   2     4242.68     4370.00     35.69 o 
   2   9   2     3945.17     4099.15     36.49 o 
   3   9   2    14116.08    14721.86    109.42 o 
   4   9   2      192.80      305.60     16.24 o 
   5   9   2    11024.11    10901.65     76.13 o 
   6   9   2     1877.75     1953.04     25.48 o 
   7   9   2     8189.30     8193.55     61.69 o 
   8   9   2     2182.92     2122.24     33.34 o 
   9   9   2     3115.30     3176.01     37.75 o 
  10   9   2     2529.61     2406.05     34.23 o 
  11   9   2     5082.72     5114.53     53.65 o 
  12   9   2      189.47      181.80     17.23 o 
  13   9   2     6775.81     6542.75     71.81 o 
  14   9   2      471.86      404.27     23.69 o 
  15   9   2     5346.22     5307.93     80.72 o 
  16   9   2      587.00      574.63     39.89 o 
  17   9   2     2250.49     2176.18     64.49 o 
   0  10   2     9477.01     9671.85    109.62 o 
   1  10   2    10892.46    11163.99     89.07 o 
   2  10   2    10969.88    11081.33     76.52 o 
   3  10   2     3468.98     3429.26     36.63 o 
   4  10   2     6001.16     6144.36     53.85 o 
   5  10   2     4698.19     4867.62     48.84 o 
   6  10   2     9698.55    10010.54     79.38 o 
   7  10   2     1912.90     1884.61     33.20 o 
   8  10   2     7159.53     7371.80     63.77 o 
   9  10   2     2536.90     2415.03     35.32 o 
  10  10   2     2226.63     2300.51     35.98 o 
  11  10   2     3097.95     3141.39     43.71 o 
  12  10   2     7112.72     7138.24     74.32 o 
  13  10   2       82.75       81.92     18.21 o 
  14  10   2     3552.24     3548.97     57.25 o 
  15  10   2     1412.51     1437.62     50.51 o 
  16  10   2     2551.21     2640.70     73.94 o 
  17  10   2     1728.54     1641.52     67.55 o 
   0  11   2     1496.52     1522.23     42.87 o 
   1  11   2    14200.67    14386.35    109.75 o 
   2  11   2     1193.27     1198.95     23.40 o 
   3  11   2     7537.63     7968.46     66.95 o 
   4  11   2     1125.57     1104.17     24.26 o 
   5  11   2     5107.01     5225.83     53.76 o 
   6  11   2      329.62      344.08     19.59 o 
   7  11   2    12721.09    12783.98    108.78 o 
   8  11   2      561.03      605.63     28.42 o 
   9  11   2    11030.24    10887.66    100.51 o 
  10  11   2      681.65      721.16     28.63 o 
  11  11   2     4236.61     4257.64     59.57 o 
  12  11   2      774.22      743.48     30.49 o 
  13  11   2     5747.97     5693.12     80.31 o 
  14  11   2     1336.06     1274.99     46.31 o 
  15  11   2     1420.45     1347.15     53.05 o 
  16  11   2     1087.36     1062.95     59.57 o 
   0  12   2    17564.08    17703.20    196.74 o 
   1  12   2      525.48      587.07     23.59 o 
   2  12   2     6769.89     6666.14     70.87 o 
   3  12   2     4145.23     4192.29     47.95 o 
   4  12   2     2823.54     2888.06     39.79 o 
   5  12   2     1543.09     1494.27     30.86 o 
   6  12   2     4051.75     4194.59     52.61 o 
   7  12   2      337.36      336.49     22.86 o 
   8  12   2    10402.26    10490.56    115.35 o 
   9  12   2      528.76      552.67     26.95 o 
  10  12   2     4560.64     4783.86     65.72 o 
  11  12   2      416.77      430.41     27.56 o 
  12  12   2     3870.66     3817.36     62.53 o 
  13  12   2     1567.17     1513.00     51.75 o 
  14  12   2     1605.86     1601.87     58.10 o 
  15  12   2      398.95      417.67     42.69 o 
   0  13   2      120.10      222.67     29.00 o 
   1  13   2    11111.56    11138.13    104.36 o 
   2  13   2     2579.98     2658.04     45.49 o 
   3  13   2     7099.64     7082.50     79.15 o 
   4  13   2     1789.22     1753.80     37.64 o 
   5  13   2     4506.05     4468.68     60.77 o 
   6  13   2      396.93      395.12     25.15 o 
   7  13   2     9464.34     9352.55    104.66 o 
   8  13   2      172.07      214.93     25.27 o 
   9  13   2     7100.74     6963.85     94.03 o 
  10  13   2      139.08      154.18     23.53 o 
  11  13   2     3019.60     3000.03     61.26 o 
  12  13   2      642.70      653.64     36.89 o 
  13  13   2     2415.20     2366.16     62.93 o 
   0  14   2     3878.02     3812.36     97.30 o 
   1  14   2      518.45      587.50     30.53 o 
   2  14   2     3133.83     3186.86     59.04 o 
   3  14   2     2817.74     2875.46     55.29 o 
   4  14   2     2711.36     2598.25     52.59 o 
   5  14   2     1620.57     1651.21     46.28 o 
   6  14   2     3114.76     3039.41     61.42 o 
   7  14   2     1768.25     1806.71     53.49 o 
   8  14   2     4463.62     4530.58     81.66 o 
   9  14   2      246.80      278.40     31.71 o 
  10  14   2     2161.02     2170.13     60.41 o 
  11  14   2     1580.18     1562.97     54.30 o 
  12  14   2     1799.82     1729.28     59.89 o 
   0  15   2      640.87      625.62     59.30 o 
   1  15   2     3883.32     3913.32     78.23 o 
   2  15   2     2849.03     2750.59     68.68 o 
   3  15   2     2517.46     2488.26     64.80 o 
   4  15   2      440.78      501.88     56.05 o 
   5  15   2     3535.31     3485.70     82.14 o 
   6  15   2      848.13      791.78     41.00 o 
   7  15   2     3093.54     2983.63     72.59 o 
   8  15   2      412.50      403.13     35.22 o 
   9  15   2     1871.59     1912.27     59.76 o 
  10  15   2      789.14      782.90     45.29 o 
   0  16   2     3048.39     2861.22    124.68 o 
   1  16   2      973.96      974.13     51.42 o 
   2  16   2     1149.12     1190.01     55.47 o 
   3  16   2      324.70      380.62     38.17 o 
   4  16   2     2498.37     2419.82     70.36 o 
   5  16   2      862.70      867.89     50.86 o 
   6  16   2     2251.98     2288.00     77.09 o 
   7  16   2      661.10      620.61     46.46 o 
   0  17   2     1152.13     1321.45    102.96 o 
   1  17   2     1714.68     1689.38     93.00 o 
   2  17   2       38.88       86.07     35.48 o 
   3  17   2     2868.43     2776.00    100.59 o 
   1   1   3     6790.10     7115.47     23.79 o 
   2   1   3    21783.99    21189.34     69.40 o 
   3   1   3       89.55       86.54      5.48 o 
   4   1   3       24.85       43.41      3.83 o 
   5   1   3       31.41       52.65      3.38 o 
   6   1   3     9931.54    10371.58     45.76 o 
   7   1   3      222.00      255.04      9.58 o 
   8   1   3     6992.58     7781.87     43.08 o 
   9   1   3      418.19      549.17     14.15 o 
  10   1   3      598.66      610.84     15.70 o 
  11   1   3      432.76      431.59     15.13 o 
  12   1   3     2380.72     2497.49     32.17 o 
  13   1   3        2.83       36.56     18.34 o 
  14   1   3        0.46       29.57     22.36 o 
  15   1   3      691.91      661.66     33.26 o 
  16   1   3      464.88      464.86     33.50 o 
  17   1   3        4.86       -4.45     19.16 o 
  18   1   3       18.99       37.83     25.74 o 
  19   1   3      145.31      227.66     31.96 o 
  20   1   3      150.70      179.52     35.60 o 
   1   2   3    20273.46    19798.22     87.06 o 
   2   2   3        0.92       17.33      4.36 o 
   3   2   3     2716.60     2851.31     14.36 o 
   4   2   3     2278.85     2383.72     13.82 o 
   5   2   3     2881.20     2926.89     25.63 o 
   6   2   3     1403.67     1961.46     17.73 o 
   7   2   3     8131.25     8935.58     61.66 o 
   8   2   3     4608.31     4782.75     27.07 o 
   9   2   3      459.10      400.05      9.99 o 
  10   2   3      479.22      464.65     11.06 o 
  11   2   3     4843.86     5157.98     45.55 o 
  12   2   3       26.75       16.54     10.03 o 
  13   2   3     2710.10     2759.79     35.57 o 
  14   2   3     2579.94     2301.25     34.93 o 
  15   2   3     5035.97     5280.36     80.04 o 
  16   2   3       95.56      124.35     25.63 o 
  17   2   3      509.93      510.39     32.69 o 
  18   2   3        0.00       -9.20     23.99 o 
  19   2   3      240.89      288.63     36.76 o 
  20   2   3      305.21      263.82     37.65 o 
   1   3   3    54365.95    50424.94    217.50 o 
   2   3   3    58007.91    52519.82    181.63 o 
   3   3   3     9645.55    10567.17     46.59 o 
   4   3   3     1470.40     1647.41     12.84 o 
   5   3   3      818.72      987.31     15.44 o 
   6   3   3     2025.50     2100.81     15.88 o 
   7   3   3      348.95      459.16      8.85 o 
   8   3   3      135.50      172.86      9.90 o 
   9   3   3        2.66       14.42      4.83 o 
  10   3   3     1054.68     1048.37     16.86 o 
  11   3   3      198.35      257.39     19.91 o 
  12   3   3      383.44      381.14     14.74 o 
  13   3   3      429.00      465.11     21.47 o 
  14   3   3        0.21       26.77     13.07 o 
  15   3   3      236.71      277.27     25.24 o 
  16   3   3      606.87      636.25     39.05 o 
  17   3   3      137.74      212.76     28.51 o 
  18   3   3      116.11      201.94     33.31 o 
  19   3   3      384.02      388.42     39.56 o 
  20   3   3      179.55      161.83     36.10 o 
   1   4   3     2301.26     2390.26     15.33 o 
   2   4   3      486.29      466.40      9.66 o 
   3   4   3     8339.31     8977.95     46.28 o 
   4   4   3      823.39      791.61     10.55 o 
   5   4   3     7615.58     8343.71     40.74 o 
   6   4   3     3171.47     3707.39     24.58 o 
   7   4   3     2570.23     2560.74     21.94 o 
   8   4   3      322.70      394.02     12.28 o 
   9   4   3       44.77       79.92     10.60 o 
  10   4   3      271.58      244.80     12.61 o 
  11   4   3      552.95      528.04     15.47 o 
  12   4   3       34.47       63.92     17.23 o 
  13   4   3       47.54       46.05     12.91 o 
  14   4   3      804.90      785.15     31.30 o 
  15   4   3      151.63      198.20     21.48 o 
  16   4   3      198.84      234.76     27.14 o 
  17   4   3      277.86      296.73     31.93 o 
  18   4   3        4.83        7.48     21.81 o 
  19   4   3       41.37       26.73     25.38 o 
  20   4   3       15.68       -8.00     25.32 o 
   1   5   3      199.35      272.19     15.18 o 
   2   5   3     1197.48     1323.82     13.15 o 
   3   5   3      730.51      767.15      8.75 o 
   4   5   3     1710.89     1864.22     16.51 o 
   5   5   3     3707.13     4171.03     27.29 o 
   6   5   3      369.30      445.90     10.56 o 
   7   5   3       45.15       32.06      6.81 o 
   8   5   3       55.90       54.59      8.32 o 
   9   5   3      157.16      171.60     11.02 o 
  10   5   3        6.75       17.68     11.39 o 
  11   5   3      133.94      130.33     10.16 o 
  12   5   3      261.89      266.94     15.42 o 
  13   5   3       29.71       16.66     10.17 o 
  14   5   3     1004.50     1033.30     27.75 o 
  15   5   3       25.10       20.40     16.63 o 
  16   5   3       36.58       41.73     23.51 o 
  17   5   3      103.34      101.76     27.43 o 
  18   5   3        0.48       -1.61     21.23 o 
  19   5   3      186.90      172.41     33.05 o 
  20   5   3       61.94       30.32     27.96 o 
   1   6   3      102.85      155.32      7.79 o 
   2   6   3     4680.62     4960.16     32.94 o 
   3   6   3      109.93       96.66      7.96 o 
   4   6   3      416.15      529.63     11.32 o 
   5   6   3     1657.76     1881.78     18.98 o 
   6   6   3       70.88       20.97      6.98 o 
   7   6   3      120.06      103.77      8.82 o 
   8   6   3      669.26      676.33     14.65 o 
   9   6   3        4.22       10.96      7.85 o 
  10   6   3     1402.10     1442.80     21.88 o 
  11   6   3     1226.77     1392.70     26.82 o 
  12   6   3      122.46      121.64     14.68 o 
  13   6   3       18.92        7.17     11.32 o 
  14   6   3        0.59      -14.17     16.73 o 
  15   6   3      407.55      359.17     25.09 o 
  16   6   3      637.00      601.55     35.43 o 
  17   6   3        9.24       50.26     28.53 o 
  18   6   3       90.12       92.39     28.43 o 
  19   6   3      675.46      792.90     49.69 o 
   1   7   3       37.07       39.67     11.46 o 
   2   7   3     8120.96     8763.66     52.03 o 
   3   7   3     9431.55    10200.68     60.58 o 
   4   7   3        0.07       16.64      9.79 o 
   5   7   3      490.97      659.14     16.74 o 
   6   7   3      138.11      181.40     10.28 o 
   7   7   3      252.09      269.67     11.90 o 
   8   7   3      109.08      158.80     12.41 o 
   9   7   3       21.23       14.22      8.67 o 
  10   7   3      531.74      534.49     16.68 o 
  11   7   3     1188.42     1171.13     23.59 o 
  12   7   3      789.49      846.69     24.44 o 
  13   7   3        2.05       13.38     11.91 o 
  14   7   3      156.29      189.14     20.35 o 
  15   7   3       54.71       51.77     19.33 o 
  16   7   3      564.61      533.80     36.42 o 
  17   7   3       31.68       27.07     25.75 o 
  18   7   3      115.62      144.45     31.87 o 
  19   7   3       77.11       65.39     29.58 o 
   1   8   3      350.91      388.86     16.39 o 
   2   8   3     3022.59     3195.40     28.45 o 
   3   8   3       24.12       22.81      7.89 o 
   4   8   3      793.95      840.52     17.69 o 
   5   8   3      179.20      155.33     17.06 o 
   6   8   3       58.06       81.50      9.04 o 
   7   8   3      896.29      841.71     17.70 o 
   8   8   3      310.32      296.28     13.98 o 
   9   8   3      190.02      201.86     14.93 o 
  10   8   3       10.80       14.25     10.10 o 
  11   8   3     2220.13     2108.32     32.30 o 
  12   8   3      141.64      199.19     23.34 o 
  13   8   3      206.28      177.72     18.49 o 
  14   8   3        1.69       -2.49     11.92 o 
  15   8   3      278.45      282.50     26.64 o 
  16   8   3      105.60       69.58     24.98 o 
  17   8   3      152.19      159.51     30.82 o 
  18   8   3       69.53       72.59     27.87 o 
   1   9   3       49.78       61.29     10.18 o 
   2   9   3       98.04      133.58     10.08 o 
   3   9   3      156.45      211.78     15.44 o 
   4   9   3      326.03      298.80     16.88 o 
   5   9   3      327.43      347.77     16.47 o 
   6   9   3       44.51       73.03     19.75 o 
   7   9   3      149.88      138.87     11.59 o 
   8   9   3       40.02       27.60     10.40 o 
   9   9   3       44.27       23.88     11.68 o 
  10   9   3        2.57       22.46     11.90 o 
  11   9   3      126.16      124.15     14.97 o 
  12   9   3      345.21      303.87     26.46 o 
  13   9   3      745.57      791.39     27.92 o 
  14   9   3      652.28      597.87     27.07 o 
  15   9   3      341.35      318.97     29.08 o 
  16   9   3       37.41       25.71     22.83 o 
  17   9   3       18.95       20.14     26.28 o 
   1  10   3      789.43      798.79     21.27 o 
   2  10   3      174.24      169.90     11.60 o 
   3  10   3     1470.03     1519.75     24.82 o 
   4  10   3      874.86      899.55     20.75 o 
   5  10   3       58.69       67.80     12.88 o 
   6  10   3     1023.04     1074.80     26.79 o 
   7  10   3     1270.46     1286.54     28.26 o 
   8  10   3      618.88      595.55     22.83 o 
   9  10   3      287.90      239.98     19.08 o 
  10  10   3      491.55      459.64     22.88 o 
  11  10   3     1228.30     1313.06     33.16 o 
  12  10   3     2128.67     2096.44     41.46 o 
  13  10   3      104.46       73.32     21.95 o 
  14  10   3      354.03      370.43     27.16 o 
  15  10   3       42.47       63.11     32.49 o 
  16  10   3        1.64        2.48     20.82 o 
  17  10   3        3.62      -43.66     32.60 o 
   1  11   3      978.17     1023.86     26.13 o 
   2  11   3      758.54      737.68     23.38 o 
   3  11   3      383.24      423.21     19.54 o 
   4  11   3      143.60      119.49     13.70 o 
   5  11   3      277.92      298.07     17.40 o 
   6  11   3     1993.20     2112.82     36.08 o 
   7  11   3      264.83      266.59     21.19 o 
   8  11   3      261.99      265.41     20.47 o 
   9  11   3      357.58      394.81     24.42 o 
  10  11   3       66.44       66.09     17.15 o 
  11  11   3      475.62      488.13     30.04 o 
  12  11   3      554.83      473.76     26.77 o 
  13  11   3      158.22      188.17     23.50 o 
  14  11   3      169.29      193.61     25.52 o 
  15  11   3      314.11      308.63     33.86 o 
  16  11   3      434.97      422.63     41.85 o 
   1  12   3      643.99      612.99     23.24 o 
   2  12   3       13.45       12.52     14.99 o 
   3  12   3       17.72       20.33     16.00 o 
   4  12   3        3.56        6.80     13.74 o 
   5  12   3        4.68       -4.06     11.54 o 
   6  12   3       13.89       21.52     13.25 o 
   7  12   3        9.88        4.32     13.06 o 
   8  12   3      459.02      387.26     23.58 o 
   9  12   3        6.31       21.13     20.65 o 
  10  12   3      138.97       92.00     18.63 o 
  11  12   3      562.65      540.18     33.55 o 
  12  12   3       33.15       19.97     17.54 o 
  13  12   3       33.20       39.87     20.72 o 
  14  12   3       10.89        9.56     24.20 o 
   1  13   3       76.77      134.77     21.95 o 
   2  13   3       81.83       92.90     17.70 o 
   3  13   3       39.07       33.09     15.69 o 
   4  13   3       82.49       92.36     16.55 o 
   5  13   3        4.84       51.65     25.73 o 
   6  13   3      145.43      155.10     21.23 o 
   7  13   3      218.13      234.95     23.84 o 
   8  13   3      119.43      105.26     19.44 o 
   9  13   3       20.24       41.47     22.99 o 
  10  13   3        5.72       -0.60     15.94 o 
  11  13   3      224.02      290.17     27.80 o 
  12  13   3       80.74       79.11     21.91 o 
  13  13   3       13.91      -11.52     21.66 o 
   1  14   3      379.46      353.54     24.07 o 
   2  14   3      593.92      585.37     27.80 o 
   3  14   3      475.02      462.59     26.43 o 
   4  14   3      195.95      165.17     23.82 o 
   5  14   3       15.62       -3.60     16.52 o 
   6  14   3      313.36      285.21     28.70 o 
   7  14   3        2.47      -11.13     20.27 o 
   8  14   3        9.27        7.22     19.74 o 
   9  14   3       18.03       27.05     22.26 o 
  10  14   3       94.86      116.62     27.85 o 
  11  14   3       78.72      127.74     31.10 o 
  12  14   3      166.82      184.83     35.20 o 
   1  15   3      905.75      889.46     45.15 o 
   2  15   3       99.44       96.89     27.74 o 
   3  15   3       13.08       53.49     33.29 o 
   4  15   3        8.32      -14.11     19.08 o 
   5  15   3       97.34      138.20     28.68 o 
   6  15   3       91.93       60.13     23.41 o 
   7  15   3       10.49       19.46     25.44 o 
   8  15   3      177.66      195.63     31.17 o 
   9  15   3        3.20       60.28     25.42 o 
  10  15   3       98.52       96.29     31.64 o 
   1  16   3       41.43       82.00     34.89 o 
   2  16   3       76.48       67.51     27.72 o 
   3  16   3      226.09      270.37     35.67 o 
   4  16   3       42.24      -13.84     30.71 o 
   5  16   3        1.59       16.37     27.17 o 
   6  16   3        6.55       16.40     27.27 o 
   7  16   3       32.29       25.19     32.10 o 
   1  17   3      133.23      137.16     35.29 o 
   2  17   3       25.34       44.33     30.50 o 
   0   0   4     1003.35      858.95     20.44 o 
   1   0   4       80.70      133.13      6.78 o 
   2   0   4    27696.25    25838.00    153.47 o 
   3   0   4    79663.27    66374.47   1153.19 o 
   4   0   4     1757.88     2264.47     20.03 o 
   5   0   4    60560.56    55067.71    329.18 o 
   6   0   4    25203.84    25081.10    129.82 o 
   7   0   4    14563.47    14578.10     80.91 o 
   8   0   4    19164.83    18568.13    139.39 o 
   9   0   4    10278.58    11200.69    100.03 o 
  10   0   4    22909.58    23208.54    189.32 o 
  11   0   4     5568.97     5881.72     74.37 o 
  12   0   4     3991.61     3930.85     59.85 o 
  13   0   4     9161.76     9340.74    111.43 o 
  14   0   4      752.65      831.48     66.87 o 
  15   0   4     3817.81     4039.91     98.39 o 
  16   0   4     1519.26     1877.51     71.70 o 
  17   0   4     5041.55     5119.26    124.94 o 
  18   0   4     1781.70     1880.45     85.41 o 
  19   0   4      569.72      736.99     65.22 o 
  20   0   4     1789.15     1874.47    114.20 o 
   0   1   4      352.56      370.10      5.73 o 
   1   1   4    20857.96    21177.85     70.01 o 
   2   1   4    62466.75    56475.20    344.59 o 
   3   1   4      671.77      706.93     11.44 o 
   4   1   4    28617.05    27315.97    124.67 o 
   5   1   4     3080.59     3202.78     18.59 o 
   6   1   4    26484.34    25470.62     92.70 o 
   7   1   4    20844.01    21807.31     82.11 o 
   8   1   4     6936.16     6134.27     29.13 o 
   9   1   4     8485.83     8084.99     56.27 o 
  10   1   4    18132.14    18069.26    110.60 o 
  11   1   4     7177.33     7119.46     59.27 o 
  12   1   4    14230.19    14040.06    100.29 o 
  13   1   4      668.64      657.87     21.24 o 
  14   1   4     9424.63     8888.60     87.96 o 
  15   1   4     5745.67     5552.74     72.04 o 
  16   1   4     8420.58     8823.50    115.35 o 
  17   1   4       79.34      160.23     28.50 o 
  18   1   4      860.35      812.64     42.39 o 
  19   1   4     2932.51     2991.03     77.29 o 
  20   1   4     2343.78     2318.58     75.18 o 
   0   2   4    29041.83    27698.99    135.21 o 
   1   2   4    17803.80    17676.62     75.42 o 
   2   2   4     3504.67     3334.10     22.19 o 
   3   2   4      481.31      758.47      7.43 o 
   4   2   4    25016.94    24746.48    106.35 o 
   5   2   4    20455.93    20012.53    108.46 o 
   6   2   4     5634.10     5534.74     29.15 o 
   7   2   4     6045.67     6086.06     48.16 o 
   8   2   4    14783.50    15100.61     65.49 o 
   9   2   4    21257.60    22105.16    109.04 o 
  10   2   4     4720.79     4784.74     36.29 o 
  11   2   4    13943.41    13916.96     95.50 o 
  12   2   4     2005.40     2080.33     31.26 o 
  13   2   4     4766.07     4765.78     51.79 o 
  14   2   4     2609.89     2628.03     38.95 o 
  15   2   4     2599.28     2814.56     54.05 o 
  16   2   4     2257.96     2313.89     54.97 o 
  17   2   4     4734.91     4942.55     85.19 o 
  18   2   4      837.49      909.33     47.18 o 
  19   2   4     3388.12     3486.69     79.84 o 
  20   2   4     1470.53     1465.81     63.13 o 
   0   3   4    19042.58    18119.21    148.91 o 
   1   3   4     3957.18     4324.04     22.74 o 
   2   3   4   140658.92   110111.50    641.90 o 
   3   3   4     4473.92     5153.85     25.24 o 
   4   3   4     6459.77     6149.14     35.71 o 
   5   3   4     8494.99     8818.24     41.29 o 
   6   3   4     8847.54     8797.29     43.44 o 
   7   3   4     1686.11     1526.29     16.09 o 
   8   3   4    30831.23    30444.49    133.74 o 
   9   3   4     3536.36     3659.61     27.73 o 
  10   3   4    23192.61    23002.30    124.57 o 
  11   3   4     1506.48     1350.83     21.09 o 
  12   3   4     4357.29     4219.73     45.32 o 
  13   3   4     4511.86     4445.10     49.94 o 
  14   3   4     5253.03     5092.99     55.32 o 
  15   3   4     1734.73     1661.25     47.40 o 
  16   3   4     3252.90     3281.17     67.34 o 
  17   3   4     1435.45     1481.56     51.57 o 
  18   3   4     8063.70     8260.12    125.29 o 
  19   3   4      842.27      874.01     51.10 o 
  20   3   4     3274.53     3364.76     87.93 o 
   0   4   4    12225.79    13124.94     90.66 o 
   1   4   4    53076.24    49670.95    159.53 o 
   2   4   4       56.04       78.31      9.15 o 
   3   4   4    14968.35    15500.28     66.42 o 
   4   4   4       51.21       99.19      8.76 o 
   5   4   4    14793.17    16009.55     69.82 o 
   6   4   4       44.45      121.59      7.54 o 
   7   4   4     9027.32     8838.16     49.05 o 
   8   4   4     2843.98     3171.15     25.73 o 
   9   4   4    25152.48    25302.53    120.64 o 
  10   4   4      267.46      265.27     17.48 o 
  11   4   4    10638.48    10776.44     74.69 o 
  12   4   4     1725.81     1749.39     26.18 o 
  13   4   4     2617.80     2545.36     36.84 o 
  14   4   4     4220.05     4291.49     53.11 o 
  15   4   4     5908.67     5649.04     73.87 o 
  16   4   4     1587.73     1594.45     49.46 o 
  17   4   4     5848.03     5929.11     96.31 o 
  18   4   4      210.91      287.74     34.71 o 
  19   4   4     5419.14     5478.81    107.32 o 
  20   4   4     2345.99     2406.42     76.65 o 
   0   5   4    11388.51    10154.67     87.93 o 
   1   5   4    46540.76    46256.15    164.84 o 
   2   5   4    13408.70    12279.48     56.83 o 
   3   5   4     7620.97     7455.98     40.45 o 
   4   5   4    20784.71    20590.49    101.93 o 
   5   5   4    15135.45    15345.76     77.08 o 
   6   5   4    13316.51    13075.00     65.88 o 
   7   5   4     5756.65     5698.59     41.09 o 
   8   5   4    17906.07    17989.54     93.69 o 
   9   5   4     2295.91     2244.84     24.88 o 
  10   5   4    16036.48    16021.00     91.96 o 
  11   5   4     4566.42     4541.24     43.86 o 
  12   5   4     3937.49     3985.22     43.81 o 
  13   5   4     3857.96     3873.33     49.38 o 
  14   5   4     3736.72     3733.83     50.72 o 
  15   5   4     2969.43     2872.53     51.64 o 
  16   5   4     7099.54     7067.50    104.14 o 
  17   5   4     1302.13     1374.79     76.89 o 
  18   5   4     5599.94     5828.13    101.83 o 
  19   5   4     1917.38     1929.16     68.21 o 
   0   6   4    10110.19    11361.92     91.53 o 
   1   6   4    18903.44    19682.79    102.40 o 
   2   6   4    13660.96    14966.36     72.77 o 
   3   6   4     9709.64    10017.93     55.54 o 
   4   6   4     3781.25     3406.97     28.13 o 
   5   6   4     8298.56     8625.89     47.85 o 
   6   6   4    10797.70    11345.18     63.42 o 
   7   6   4     4007.77     3967.60     32.33 o 
   8   6   4     4998.74     5001.97     39.81 o 
   9   6   4     5054.14     4943.84     40.43 o 
  10   6   4      885.65      901.79     18.76 o 
  11   6   4     1468.26     1354.92     22.82 o 
  12   6   4     4620.11     4593.97     50.10 o 
  13   6   4    10880.00    10837.11     91.47 o 
  14   6   4     7363.51     7060.71     78.64 o 
  15   6   4     2986.04     2858.74     54.09 o 
  16   6   4     2773.77     2546.32     53.72 o 
  17   6   4     3111.39     3046.42     70.08 o 
  18   6   4     1248.78     1244.96     57.46 o 
  19   6   4     3279.16     3451.32     87.28 o 
   0   7   4    15364.82    16264.93    130.17 o 
   1   7   4    11840.36    12137.30     76.39 o 
   2   7   4     6844.08     6651.53     43.80 o 
   3   7   4    11888.68    12064.34     87.63 o 
   4   7   4    26685.98    27444.55    139.24 o 
   5   7   4    16352.00    16662.96     95.53 o 
   6   7   4    15465.73    15747.52     85.18 o 
   7   7   4     6289.43     6198.17     46.41 o 
   8   7   4     5923.14     6069.23     47.31 o 
   9   7   4     5175.61     5408.32     45.48 o 
  10   7   4     3333.41     3421.86     37.21 o 
  11   7   4     1008.47     1011.89     22.09 o 
  12   7   4    11409.36    11271.98     95.16 o 
  13   7   4     5088.96     4963.69     57.90 o 
  14   7   4     4685.69     4706.36     63.00 o 
  15   7   4     2441.62     2310.81     51.74 o 
  16   7   4     2982.22     2957.04     60.96 o 
  17   7   4     2307.18     2214.34     63.21 o 
  18   7   4     2872.66     2868.55     75.38 o 
   0   8   4     3520.96     3631.23     49.52 o 
   1   8   4     6603.87     6994.85     55.19 o 
   2   8   4     1110.41     1211.70     18.39 o 
   3   8   4    13214.31    13482.79     81.70 o 
   4   8   4      187.07      270.34     21.57 o 
   5   8   4    22110.59    22527.99    167.96 o 
   6   8   4     1032.58     1008.73     21.13 o 
   7   8   4     8027.46     7746.58     56.14 o 
   8   8   4     2997.03     3034.60     33.30 o 
   9   8   4      931.74      978.11     20.93 o 
  10   8   4       51.54       79.13     12.15 o 
  11   8   4    12364.06    12134.59     98.40 o 
  12   8   4     2936.17     2849.15     40.30 o 
  13   8   4     7018.39     6879.04     72.93 o 
  14   8   4      738.45      714.77     26.43 o 
  15   8   4     5735.18     5672.90     82.41 o 
  16   8   4     1490.56     1390.50     47.39 o 
  17   8   4     1713.71     1657.01     55.98 o 
  18   8   4     1205.20     1098.85     59.26 o 
   0   9   4     2794.02     2510.41     45.48 o 
   1   9   4     3759.69     3875.64     41.05 o 
   2   9   4    18643.63    18881.16    130.44 o 
   3   9   4     2032.30     2194.67     31.29 o 
   4   9   4    20156.67    20565.29    125.36 o 
   5   9   4      796.55      874.95     22.38 o 
   6   9   4    13029.86    13442.42     95.12 o 
   7   9   4     4099.60     4175.04     45.21 o 
   8   9   4     5121.00     5533.06     56.42 o 
   9   9   4     4931.78     4791.60     52.64 o 
  10   9   4     2263.18     2257.19     40.02 o 
  11   9   4      409.48      436.94     20.54 o 
  12   9   4    10424.49    10519.05     92.32 o 
  13   9   4     3721.64     3483.47     51.33 o 
  14   9   4     4382.58     4437.87     61.61 o 
  15   9   4      175.27      265.60     34.38 o 
  16   9   4     2634.44     2572.28     63.51 o 
  17   9   4     1162.74     1131.51     57.28 o 
   0  10   4      483.14      525.82     27.16 o 
   1  10   4     4633.56     4642.98     49.27 o 
   2  10   4     2690.55     2742.97     37.94 o 
   3  10   4     7700.76     7764.23     62.13 o 
   4  10   4     1051.69     1060.99     23.74 o 
   5  10   4     8338.95     8439.51     70.99 o 
   6  10   4     3386.55     3522.30     44.05 o 
   7  10   4     5189.92     5140.02     55.34 o 
   8  10   4     3945.45     3808.28     47.81 o 
   9  10   4     2547.38     2495.34     39.71 o 
  10  10   4     1424.28     1363.57     35.33 o 
  11  10   4     6035.90     5990.78     69.82 o 
  12  10   4     3227.84     3098.93     50.84 o 
  13  10   4     2010.00     2000.69     45.44 o 
  14  10   4      678.97      625.01     32.86 o 
  15  10   4     2434.04     2471.09     62.72 o 
  16  10   4      733.41      702.57     47.26 o 
   0  11   4    16196.40    16252.22    177.35 o 
   1  11   4     1891.10     1936.02     41.11 o 
   2  11   4     2692.84     2802.50     40.99 o 
   3  11   4     3644.72     3481.01     47.06 o 
   4  11   4     6293.78     6433.44     61.91 o 
   5  11   4     4121.75     3992.14     47.88 o 
   6  11   4     3785.35     3826.15     49.32 o 
   7  11   4     5326.96     5520.70     61.98 o 
   8  11   4     8419.74     8373.81     89.68 o 
   9  11   4      894.31      944.03     29.50 o 
  10  11   4     4905.42     5050.69     68.61 o 
  11  11   4      908.44      937.69     32.35 o 
  12  11   4     5686.79     5552.60     73.77 o 
  13  11   4     2170.96     2053.59     48.14 o 
  14  11   4     1551.64     1569.17     45.32 o 
  15  11   4     1231.89     1285.46     52.63 o 
   0  12   4      114.28      156.52     25.20 o 
   1  12   4     4338.07     4376.14     56.65 o 
   2  12   4     5692.42     5926.41     67.67 o 
   3  12   4     6644.15     6536.56     71.81 o 
   4  12   4     2565.32     2512.86     43.83 o 
   5  12   4     1429.36     1411.06     34.90 o 
   6  12   4     6377.11     6247.83     68.66 o 
   7  12   4     5279.14     5116.55     63.08 o 
   8  12   4     1525.30     1456.24     35.89 o 
   9  12   4     7965.09     7905.29     92.06 o 
  10  12   4     1384.39     1311.41     37.14 o 
  11  12   4     2286.84     2359.85     48.34 o 
  12  12   4     1435.75     1349.32     39.60 o 
  13  12   4      939.43      893.31     38.50 o 
  14  12   4     1530.49     1498.02     55.27 o 
   0  13   4     7370.59     7557.06    117.68 o 
   1  13   4     1626.53     1620.79     38.10 o 
   2  13   4     5333.06     5415.70     67.62 o 
   3  13   4     1420.37     1398.56     37.23 o 
   4  13   4     4635.33     4630.14     62.92 o 
   5  13   4     2236.09     2257.20     45.09 o 
   6  13   4     2197.69     2232.42     44.51 o 
   7  13   4     2902.62     2815.46     54.44 o 
   8  13   4     5529.40     5411.35     75.95 o 
   9  13   4     1032.62     1081.65     40.68 o 
  10  13   4     3893.71     4037.90     69.15 o 
  11  13   4     1528.79     1484.79     45.80 o 
  12  13   4     1363.90     1325.64     51.21 o 
  13  13   4     1285.93     1348.04     60.15 o 
   0  14   4     4047.09     3817.58     83.95 o 
   1  14   4     1984.04     2052.48     48.75 o 
   2  14   4     1826.58     1668.52     40.13 o 
   3  14   4     3281.26     3103.64     55.83 o 
   4  14   4     1633.21     1616.59     41.40 o 
   5  14   4     1882.42     1980.56     46.34 o 
   6  14   4     1392.77     1298.84     39.17 o 
   7  14   4     2079.86     1968.02     52.33 o 
   8  14   4     1695.78     1544.99     50.66 o 
   9  14   4     4112.67     4001.48     80.30 o 
  10  14   4     1182.65     1171.09     49.61 o 
  11  14   4     1921.39     1919.48     62.26 o 
   0  15   4     2872.63     2797.69     78.37 o 
   1  15   4     1223.68     1208.45     43.12 o 
   2  15   4     3255.32     3237.36     65.46 o 
   3  15   4      599.39      581.39     36.63 o 
   4  15   4     3413.17     3378.69     70.37 o 
   5  15   4      379.40      444.82     35.88 o 
   6  15   4     2000.04     2032.62     56.10 o 
   7  15   4      338.71      296.15     32.19 o 
   8  15   4     2426.44     2396.37     76.15 o 
   9  15   4     1292.46     1157.96     55.02 o 
   0  16   4     1740.04     1603.85     90.39 o 
   1  16   4     2535.83     2406.28     68.63 o 
   2  16   4      394.91      405.01     38.46 o 
   3  16   4     2821.20     2736.31     75.95 o 
   4  16   4      265.03      312.36     47.11 o 
   5  16   4     2725.52     2711.73     90.42 o 
   6  16   4      645.48      699.54     50.55 o 
   1   1   5     3159.51     3339.42     14.57 o 
   2   1   5     1579.96     1620.92     10.94 o 
   3   1   5     2101.66     2071.17     15.61 o 
   4   1   5     1318.07     1450.80     11.94 o 
   5   1   5      830.86      821.45      9.80 o 
   6   1   5     1968.74     2168.81     17.13 o 
   7   1   5    10938.42    11752.03     55.94 o 
   8   1   5      299.38      307.61     10.91 o 
   9   1   5       12.80       15.79      7.50 o 
  10   1   5     1507.44     1703.15     27.71 o 
  11   1   5     3835.55     3640.01     40.75 o 
  12   1   5     1648.00     1799.37     30.13 o 
  13   1   5      742.28      729.18     21.62 o 
  14   1   5      375.85      396.93     24.12 o 
  15   1   5     1752.88     1777.87     44.82 o 
  16   1   5      538.89      557.00     34.66 o 
  17   1   5       37.72       58.76     25.64 o 
  18   1   5       11.12      -11.27     23.83 o 
  19   1   5       74.72      136.10     31.65 o 
  20   1   5        0.17       16.89     26.51 o 
   1   2   5      128.46      169.56      6.64 o 
   2   2   5    23430.41    23518.11     86.78 o 
   3   2   5     1963.14     1993.27     15.45 o 
   4   2   5      386.26      400.49      8.73 o 
   5   2   5        0.58        8.13      4.62 o 
   6   2   5     2525.35     2435.43     18.69 o 
   7   2   5    16047.26    17974.41    111.12 o 
   8   2   5       37.83       37.34      6.00 o 
   9   2   5        3.34       10.00      7.83 o 
  10   2   5     1117.32     1180.27     21.80 o 
  11   2   5     1094.09     1139.23     23.93 o 
  12   2   5     2373.61     2477.13     34.91 o 
  13   2   5      351.62      326.20     17.67 o 
  14   2   5     1120.34      951.30     26.67 o 
  15   2   5        5.86        5.07     17.29 o 
  16   2   5      501.49      532.37     35.31 o 
  17   2   5      243.57      221.01     30.83 o 
  18   2   5       42.90       50.52     25.58 o 
  19   2   5       13.61       10.18     24.13 o 
  20   2   5      659.31      700.69     51.61 o 
   1   3   5      481.51      664.95      7.74 o 
   2   3   5     4578.79     5113.98     29.23 o 
   3   3   5      270.73      169.23      8.56 o 
   4   3   5       96.03      125.56      7.30 o 
   5   3   5      373.36      489.17      9.97 o 
   6   3   5     7309.07     8225.16     44.67 o 
   7   3   5     1117.18     1269.14     14.81 o 
   8   3   5      514.04      607.13     11.78 o 
   9   3   5      623.53      588.57     12.15 o 
  10   3   5     1150.53     1267.00     20.26 o 
  11   3   5     2625.18     2499.88     29.10 o 
  12   3   5     1082.45     1123.65     25.80 o 
  13   3   5       24.39       22.71     15.52 o 
  14   3   5        8.76       -0.55     11.78 o 
  15   3   5     1840.41     1734.49     35.55 o 
  16   3   5      144.15      184.01     25.02 o 
  17   3   5       22.72       20.19     21.72 o 
  18   3   5       13.98       18.57     25.26 o 
  19   3   5      187.63      215.77     34.82 o 
  20   3   5        0.38       14.93     25.62 o 
   1   4   5      453.92      439.79     13.54 o 
   2   4   5       24.37       36.23      4.00 o 
   3   4   5     1124.02     1311.52     11.50 o 
   4   4   5      579.65      521.59     10.30 o 
   5   4   5      288.63      317.82     11.48 o 
   6   4   5     2054.10     2183.49     19.99 o 
   7   4   5     1718.21     1924.25     19.12 o 
   8   4   5       23.51        7.54      6.25 o 
   9   4   5       81.00       75.07      7.92 o 
  10   4   5       12.55       49.85     11.21 o 
  11   4   5       29.68       13.83     10.02 o 
  12   4   5      824.88      777.67     20.05 o 
  13   4   5        1.57       15.78     16.51 o 
  14   4   5        1.11       -2.09     12.66 o 
  15   4   5       23.01       14.38     14.87 o 
  16   4   5       69.63       44.63     18.64 o 
  17   4   5       18.35       15.98     29.24 o 
  18   4   5        1.54       20.82     23.50 o 
  19   4   5       18.69       64.30     31.87 o 
   1   5   5     4557.75     5090.87     36.87 o 
   2   5   5        5.99       24.35      6.70 o 
   3   5   5       76.57       64.10      5.40 o 
   4   5   5      522.79      607.22     13.64 o 
   5   5   5      539.28      516.61     11.84 o 
   6   5   5      146.80      138.27      8.45 o 
   7   5   5     1140.10     1146.33     16.29 o 
   8   5   5       12.67       23.73      7.75 o 
   9   5   5       31.75       37.15      9.39 o 
  10   5   5      367.28      340.73     15.17 o 
  11   5   5      989.62     1020.72     21.92 o 
  12   5   5      443.06      427.83     18.36 o 
  13   5   5      248.38      264.27     19.25 o 
  14   5   5       58.65       80.18     16.67 o 
  15   5   5       21.62       44.49     15.46 o 
  16   5   5       13.34       39.12     22.58 o 
  17   5   5       73.99      110.03     32.15 o 
  18   5   5        1.74       -5.12     27.14 o 
  19   5   5      168.25      198.80     34.78 o 
   1   6   5      443.51      569.96     13.72 o 
   2   6   5    13060.94    14233.40     71.27 o 
   3   6   5      188.52      136.71      9.46 o 
   4   6   5     4876.56     5705.92     39.36 o 
   5   6   5      959.93      929.14     13.42 o 
   6   6   5     2228.82     2150.63     21.93 o 
   7   6   5      617.01      675.37     14.44 o 
   8   6   5      345.11      317.36     12.74 o 
   9   6   5      334.53      388.52     14.41 o 
  10   6   5      131.17      160.95     12.49 o 
  11   6   5      144.25       91.56     11.61 o 
  12   6   5     2466.18     2515.45     36.27 o 
  13   6   5        7.09      -18.14     12.85 o 
  14   6   5      397.61      380.08     23.74 o 
  15   6   5       96.59       74.42     19.93 o 
  16   6   5     1281.59     1307.09     41.42 o 
  17   6   5        5.25      -12.06     21.64 o 
  18   6   5      124.66      106.20     28.47 o 
  19   6   5        0.25      -20.80     30.76 o 
   1   7   5     1985.41     2131.13     22.62 o 
   2   7   5     1846.80     2199.07     22.67 o 
   3   7   5     3746.87     3616.57     31.08 o 
   4   7   5       50.58       55.22     10.13 o 
   5   7   5        3.64       -4.76      7.98 o 
   6   7   5      738.23      839.82     15.15 o 
   7   7   5     1589.85     1668.26     22.15 o 
   8   7   5      164.01      183.94     12.21 o 
   9   7   5     1351.58     1430.88     23.30 o 
  10   7   5     1952.21     1934.85     28.42 o 
  11   7   5    10778.20    10474.64     79.99 o 
  12   7   5      517.94      553.36     25.42 o 
  13   7   5      199.21      218.71     18.48 o 
  14   7   5      117.56      109.22     18.35 o 
  15   7   5      926.40      999.62     34.26 o 
  16   7   5        7.30        7.98     21.53 o 
  17   7   5      370.76      403.52     36.53 o 
  18   7   5       13.89       41.14     29.59 o 
   1   8   5      105.13       91.55     14.14 o 
   2   8   5     2008.03     2198.26     23.70 o 
   3   8   5        1.84       -4.86      7.67 o 
   4   8   5      441.09      447.01     14.49 o 
   5   8   5       86.07       65.46     11.57 o 
   6   8   5     1343.15     1411.78     23.56 o 
   7   8   5      240.62      218.67     13.93 o 
   8   8   5      745.13      754.89     18.40 o 
   9   8   5      154.85      206.61     14.13 o 
  10   8   5       26.54       31.92     11.61 o 
  11   8   5       27.33       16.25     11.78 o 
  12   8   5      816.48      767.11     26.52 o 
  13   8   5      435.21      405.51     28.39 o 
  14   8   5       57.80       55.18     17.83 o 
  15   8   5        5.68       -1.16     17.30 o 
  16   8   5      262.11      277.74     29.00 o 
  17   8   5       25.01       48.80     27.71 o 
  18   8   5        1.24        6.34     26.69 o 
   1   9   5     1115.77     1219.91     24.42 o 
   2   9   5      243.62      256.70     24.51 o 
   3   9   5     1003.30     1093.27     20.45 o 
   4   9   5       87.17       54.38     12.02 o 
   5   9   5        7.57      -11.71     10.29 o 
   6   9   5      184.26      157.10     15.17 o 
   7   9   5      138.60      167.15     14.82 o 
   8   9   5       11.05        3.65     11.58 o 
   9   9   5      829.24      827.31     24.63 o 
  10   9   5      279.23      302.68     19.15 o 
  11   9   5      314.32      293.46     21.45 o 
  12   9   5       75.32       40.15     15.63 o 
  13   9   5       36.41       53.04     16.92 o 
  14   9   5       39.63       45.67     18.34 o 
  15   9   5       36.15       28.47     22.25 o 
  16   9   5        5.71      -13.46     22.11 o 
  17   9   5        2.67       -6.27     30.84 o 
   1  10   5       83.20       67.81     17.79 o 
   2  10   5     3586.60     3746.51     45.45 o 
   3  10   5      248.15      228.89     17.18 o 
   4  10   5        8.47        9.42     12.83 o 
   5  10   5      301.53      335.20     18.47 o 
   6  10   5     1843.72     1878.12     34.44 o 
   7  10   5        2.40       12.91     18.36 o 
   8  10   5     1288.71     1328.14     35.03 o 
   9  10   5      228.56      205.35     18.92 o 
  10  10   5      459.00      494.12     23.75 o 
  11  10   5        5.40        9.73     14.21 o 
  12  10   5     1008.88      947.66     30.42 o 
  13  10   5       34.13       20.98     16.84 o 
  14  10   5       40.09       72.15     21.41 o 
  15  10   5        9.85       22.59     23.91 o 
  16  10   5      696.86      678.70     42.69 o 
   1  11   5     4845.82     4895.68     56.49 o 
   2  11   5        7.74       -4.33     11.68 o 
   3  11   5      817.13      812.06     25.88 o 
   4  11   5       79.26       59.16     14.64 o 
   5  11   5      393.30      452.40     22.64 o 
   6  11   5       49.40       41.59     14.60 o 
   7  11   5     1893.74     1928.53     38.33 o 
   8  11   5       19.31       11.94     15.14 o 
   9  11   5       38.96       37.57     15.04 o 
  10  11   5        1.09      -13.21     15.33 o 
  11  11   5     1147.78     1101.78     32.16 o 
  12  11   5        0.14       -5.74     14.62 o 
  13  11   5       31.46        5.30     17.65 o 
  14  11   5       15.03      -33.46     22.80 o 
  15  11   5      556.05      500.02     45.69 o 
   1  12   5      977.83      954.21     29.96 o 
   2  12   5     2771.71     2774.03     46.24 o 
   3  12   5      167.82      189.21     26.62 o 
   4  12   5      226.83      250.28     21.21 o 
   5  12   5       90.43       76.58     17.71 o 
   6  12   5       99.02       97.72     18.44 o 
   7  12   5       54.95       25.79     18.41 o 
   8  12   5        0.45       21.17     15.96 o 
   9  12   5       72.41       39.74     16.99 o 
  10  12   5      404.51      451.15     32.56 o 
  11  12   5        8.52       -7.43     15.83 o 
  12  12   5       15.78       13.49     17.58 o 
  13  12   5       25.13       16.85     21.76 o 
  14  12   5       19.05       51.59     36.31 o 
   1  13   5       55.93       61.92     20.81 o 
   2  13   5       20.78       -7.05     14.81 o 
   3  13   5      181.29      163.62     20.75 o 
   4  13   5      158.94      139.32     19.60 o 
   5  13   5       47.49       55.08     18.21 o 
   6  13   5       23.33       36.01     17.75 o 
   7  13   5       39.79       46.82     19.04 o 
   8  13   5       43.38       46.17     19.06 o 
   9  13   5       22.03       33.16     20.64 o 
  10  13   5        4.40      -22.01     19.28 o 
  11  13   5        1.27       30.12     21.24 o 
  12  13   5       59.91       44.17     25.81 o 
   1  14   5        3.37       -3.43     15.99 o 
   2  14   5      152.98      215.82     23.32 o 
   3  14   5       45.86       42.70     17.24 o 
   4  14   5      127.34      131.25     22.92 o 
   5  14   5        6.13      -20.52     17.32 o 
   6  14   5       80.57      117.33     25.83 o 
   7  14   5       42.90       30.99     20.49 o 
   8  14   5       93.87       83.21     28.42 o 
   9  14   5       37.75       34.69     24.21 o 
  10  14   5       84.73      192.14     43.73 o 
  11  14   5      128.95      111.47     34.31 o 
   1  15   5      564.78      535.31     34.01 o 
   2  15   5       30.13       57.49     20.20 o 
   3  15   5       36.51       75.94     26.18 o 
   4  15   5      142.31      135.23     28.70 o 
   5  15   5       36.93       59.46     29.29 o 
   6  15   5       75.67       77.06     26.55 o 
   7  15   5      525.32      577.82     41.25 o 
   8  15   5       58.99       38.05     26.90 o 
   9  15   5        8.64       67.37     30.60 o 
   1  16   5        8.09       33.30     70.51 o 
   2  16   5      127.27       90.06     41.03 o 
   3  16   5       75.01      155.01     39.20 o 
   4  16   5       18.16       30.44     29.20 o 
   5  16   5        4.18       70.38     40.39 o 
   6  16   5       82.54      113.13     34.64 o 
   0   0   6      582.03      506.61     16.34 o 
   1   0   6    48954.75    45530.65    478.96 o 
   2   0   6     1078.70     1236.84     15.40 o 
   3   0   6    27068.11    26539.80    146.53 o 
   4   0   6     4355.44     5025.77     39.92 o 
   5   0   6    24937.19    25549.68    145.79 o 
   6   0   6     6157.82     6664.33     52.81 o 
   7   0   6    46048.89    43792.11    246.28 o 
   8   0   6      944.76      837.09     27.03 o 
   9   0   6    45008.78    41607.17    450.78 o 
  10   0   6      518.59      411.53     33.47 o 
  11   0   6    20848.58    19793.06    190.94 o 
  12   0   6      554.32      527.71     43.77 o 
  13   0   6     7212.28     6784.85     96.34 o 
  14   0   6     1795.60     1729.03     49.06 o 
  15   0   6     5923.28     5744.12    105.21 o 
  16   0   6       19.68       16.58     31.93 o 
  17   0   6     8074.21     8024.96    162.29 o 
  18   0   6      557.38      572.06     60.74 o 
  19   0   6     8035.63     8063.32    190.14 o 
  20   0   6       73.70       58.80     44.40 o 
   0   1   6    43487.40    38236.32    246.15 o 
   1   1   6    11715.18    12052.69     48.49 o 
   2   1   6    25306.21    24184.10    100.21 o 
   3   1   6     7708.58     7869.98     37.45 o 
   4   1   6    42739.21    41774.13    186.96 o 
   5   1   6     4751.30     5131.26     31.16 o 
   6   1   6    21433.80    21840.25     94.27 o 
   7   1   6      794.41      838.05     12.70 o 
   8   1   6    25191.53    25004.39    116.02 o 
   9   1   6      575.93      677.27     12.03 o 
  10   1   6    29834.76    30383.37    154.24 o 
  11   1   6       91.55       77.92     13.01 o 
  12   1   6    13165.66    13867.70    107.24 o 
  13   1   6       49.79       88.50     14.68 o 
  14   1   6     3571.45     3656.22     55.61 o 
  15   1   6     6064.87     5794.45     69.61 o 
  16   1   6    10867.62    11543.30    125.96 o 
  17   1   6     1399.74     1303.80     52.11 o 
  18   1   6     5471.72     5350.54     96.27 o 
  19   1   6      476.22      441.46     42.25 o 
  20   1   6     3848.19     3923.85     96.66 o 
   0   2   6        2.31       21.56      3.81 o 
   1   2   6    15615.25    15065.97     61.97 o 
   2   2   6     3413.83     3753.38     23.51 o 
   3   2   6    43483.13    41866.65    139.11 o 
   4   2   6      979.41      982.12     12.90 o 
   5   2   6    62764.46    60149.50    298.55 o 
   6   2   6        5.09       14.05      5.69 o 
   7   2   6    15423.13    14445.67     72.58 o 
   8   2   6     1295.45     1479.75     17.73 o 
   9   2   6    22899.98    23268.81    129.73 o 
  10   2   6      610.20      657.95     16.02 o 
  11   2   6    12042.91    11820.78     90.58 o 
  12   2   6       35.77       17.38     13.59 o 
  13   2   6    12426.51    12310.57    102.66 o 
  14   2   6       44.64       57.02     17.02 o 
  15   2   6     8526.40     8513.87     89.48 o 
  16   2   6      417.27      389.83     41.08 o 
  17   2   6     9126.46     9349.42    127.75 o 
  18   2   6      129.81      137.88     29.90 o 
  19   2   6     2814.97     2958.53     78.95 o 
  20   2   6      191.89      215.67     39.05 o 
   0   3   6    17986.24    17958.35    117.44 o 
   1   3   6     3251.98     3738.16     29.04 o 
   2   3   6    29914.88    29296.77    114.64 o 
   3   3   6     1473.18     1775.61     13.48 o 
   4   3   6    94399.23    84275.13    382.57 o 
   5   3   6      324.61      404.75     12.15 o 
   6   3   6    23056.59    22408.97    121.15 o 
   7   3   6        8.65       29.00      8.01 o 
   8   3   6    25357.21    26560.26    125.27 o 
   9   3   6       89.62      110.70      8.42 o 
  10   3   6     9655.45     9644.14     61.13 o 
  11   3   6      233.74      196.70     12.98 o 
  12   3   6    19856.54    20171.15    147.28 o 
  13   3   6      379.16      380.32     20.75 o 
  14   3   6    14137.38    14130.72    120.76 o 
  15   3   6      228.11      224.06     20.74 o 
  16   3   6     7911.46     7888.53     99.46 o 
  17   3   6        0.82       16.69     24.55 o 
  18   3   6     3449.93     3447.83     79.96 o 
  19   3   6        0.88        0.31     22.70 o 
   0   4   6     8607.78     9604.75     73.49 o 
   1   4   6    31671.75    30337.91    114.52 o 
   2   4   6       33.68      106.53     14.42 o 
   3   4   6    62338.79    57684.88    237.69 o 
   4   4   6      491.60      475.32     13.67 o 
   5   4   6    40985.72    39291.86    174.67 o 
   6   4   6     3148.24     2969.30     27.22 o 
   7   4   6    16368.64    15961.07     95.95 o 
   8   4   6     1230.59     1207.26     17.46 o 
   9   4   6    11041.81    11527.92     82.77 o 
  10   4   6      260.63      262.57     17.55 o 
  11   4   6    19498.37    19344.15    124.23 o 
  12   4   6      901.48      789.52     22.98 o 
  13   4   6    20577.86    20292.04    156.48 o 
  14   4   6       42.14       -0.34     14.85 o 
  15   4   6     9757.12     9833.26     99.61 o 
  16   4   6      428.35      393.38     28.90 o 
  17   4   6     4658.49     4683.76     86.01 o 
  18   4   6       24.64       20.43     24.66 o 
  19   4   6     3810.34     3932.36     91.16 o 
   0   5   6    34600.61    34561.13    203.54 o 
   1   5   6     1498.50     1502.09     20.29 o 
   2   5   6    41093.75    40237.21    143.20 o 
   3   5   6     1434.26     1527.17     19.65 o 
   4   5   6    23151.03    22338.41    136.45 o 
   5   5   6     2084.61     2096.85     20.07 o 
   6   5   6    29467.74    28684.25    131.42 o 
   7   5   6     1604.18     1608.72     19.62 o 
   8   5   6     7396.75     7477.05     50.21 o 
   9   5   6       37.13       48.99      8.62 o 
  10   5   6    10281.80    10383.51     82.60 o 
  11   5   6      103.92      104.42     18.31 o 
  12   5   6    14793.53    14344.16    106.03 o 
  13   5   6       69.91       41.29     16.85 o 
  14   5   6    11713.60    11384.16    113.16 o 
  15   5   6       26.41        2.74     14.52 o 
  16   5   6     5067.36     5177.34     78.06 o 
  17   5   6      105.79       90.54     26.47 o 
  18   5   6     3774.11     3646.39     81.27 o 
  19   5   6       30.75       23.16     28.31 o 
   0   6   6      260.91      222.00      8.92 o 
   1   6   6    14088.66    14007.63     76.36 o 
   2   6   6     6859.24     7350.06     46.17 o 
   3   6   6    39444.70    38009.52    167.08 o 
   4   6   6     5232.65     5776.65     46.19 o 
   5   6   6     6266.62     6194.17     39.57 o 
   6   6   6     2428.27     2478.50     24.55 o 
   7   6   6    10555.54    10475.06     67.38 o 
   8   6   6     3385.71     3343.38     31.46 o 
   9   6   6     7537.22     7820.47     65.32 o 
  10   6   6      114.24       93.35     11.57 o 
  11   6   6    14499.58    14591.37     97.98 o 
  12   6   6     1981.99     1927.78     33.41 o 
  13   6   6     6309.48     6365.95     65.57 o 
  14   6   6       30.55       11.65     14.98 o 
  15   6   6     8960.11     8829.29     97.02 o 
  16   6   6        4.74       -6.62     17.00 o 
  17   6   6     4847.75     4859.16     91.75 o 
  18   6   6       99.31       82.50     31.67 o 
   0   7   6    26439.15    26602.46    199.76 o 
   1   7   6      114.12      163.20     17.92 o 
   2   7   6    26859.66    27638.33    141.16 o 
   3   7   6      759.99      860.68     16.18 o 
   4   7   6    13644.54    14068.99     82.06 o 
   5   7   6       33.30       67.77     10.84 o 
   6   7   6    15017.94    14984.14    106.21 o 
   7   7   6      740.98      757.97     20.27 o 
   8   7   6    14365.60    14351.64     90.06 o 
   9   7   6     1510.67     1420.85     25.09 o 
  10   7   6    14933.10    14726.80    102.95 o 
  11   7   6      345.21      290.39     17.48 o 
  12   7   6     5523.11     5461.46     59.34 o 
  13   7   6       21.70       46.54     16.47 o 
  14   7   6     5250.75     4902.03     65.30 o 
  15   7   6        7.67       -4.87     15.57 o 
  16   7   6     6489.38     6241.80     93.15 o 
  17   7   6        4.96      -18.94     25.31 o 
  18   7   6     6530.43     6422.91    127.06 o 
   0   8   6     9892.02    10118.58    150.90 o 
   1   8   6    35973.37    35171.89    195.45 o 
   2   8   6      893.58      884.16     22.23 o 
   3   8   6    12923.65    13311.91     81.90 o 
   4   8   6      891.18      896.86     25.41 o 
   5   8   6     8912.73     9115.62     65.77 o 
   6   8   6      911.98      886.28     20.63 o 
   7   8   6    15381.16    15602.97    105.68 o 
   8   8   6      803.15      807.60     22.69 o 
   9   8   6    19152.24    19273.20    134.99 o 
  10   8   6      108.46      118.76     14.86 o 
  11   8   6    14376.00    14679.35    114.98 o 
  12   8   6      661.67      612.03     24.73 o 
  13   8   6     2613.07     2726.54     44.15 o 
  14   8   6       61.28       70.13     19.13 o 
  15   8   6     4152.63     4097.94     70.03 o 
  16   8   6        4.30      -30.85     25.28 o 
  17   8   6     8222.35     8234.71    142.24 o 
   0   9   6    35768.94    35499.26    362.87 o 
   1   9   6      882.46      914.65     34.24 o 
   2   9   6    15422.71    16042.44    112.08 o 
   3   9   6      189.79      251.80     13.74 o 
   4   9   6     8317.32     8735.36     69.18 o 
   5   9   6       16.48       40.58     13.26 o 
   6   9   6     7510.51     7658.80     66.37 o 
   7   9   6        7.06       45.71     13.82 o 
   8   9   6    19042.66    19094.99    136.43 o 
   9   9   6       85.24      134.97     22.69 o 
  10   9   6    16035.83    15827.75    126.83 o 
  11   9   6     1681.24     1554.54     34.03 o 
  12   9   6     4943.60     5025.20     65.91 o 
  13   9   6     1881.25     1661.75     40.72 o 
  14   9   6     3012.92     2860.41     57.75 o 
  15   9   6       17.65       11.16     19.62 o 
  16   9   6     3176.55     3031.44     78.31 o 
   0  10   6     1444.43     1446.07     40.65 o 
   1  10   6    12520.89    12974.39    106.44 o 
   2  10   6        2.18        3.37      9.93 o 
   3  10   6     8739.40     8830.92     78.48 o 
   4  10   6        4.41       16.25     13.52 o 
   5  10   6     9716.82    10129.64     82.21 o 
   6  10   6       17.78       15.44     11.67 o 
   7  10   6    11878.46    12244.86    102.24 o 
   8  10   6        1.16       27.87     15.26 o 
   9  10   6    10636.16    10947.72     98.17 o 
  10  10   6      193.27      258.24     21.28 o 
  11  10   6     8313.28     8406.20     87.06 o 
  12  10   6       39.36       58.02     17.83 o 
  13  10   6     3898.67     3745.27     61.57 o 
  14  10   6      101.56      142.33     27.92 o 
  15  10   6     2852.78     2870.76     76.16 o 
  16  10   6       29.30       24.56     28.98 o 
   0  11   6     2949.36     2889.87     59.13 o 
   1  11   6     1687.09     1645.66     32.85 o 
   2  11   6     8982.78     8969.84     94.53 o 
   3  11   6      169.35      255.26     19.85 o 
   4  11   6    13926.52    14018.66    119.97 o 
   5  11   6        9.31      111.90     33.43 o 
   6  11   6     9780.56     9776.65     96.63 o 
   7  11   6      147.07      154.11     17.63 o 
   8  11   6     4136.69     4182.75     55.77 o 
   9  11   6       95.86      132.77     22.52 o 
  10  11   6     7967.86     7976.94     92.79 o 
  11  11   6      140.02      163.51     20.69 o 
  12  11   6     4088.76     4078.78     70.58 o 
  13  11   6       38.79       39.06     28.58 o 
  14  11   6     4233.51     4248.73     87.16 o 
  15  11   6      167.11      145.82     34.03 o 
   0  12   6       22.79       33.88     20.32 o 
   1  12   6     3498.22     3483.30     59.34 o 
   2  12   6     3608.81     3503.69     52.56 o 
   3  12   6    12948.66    12959.32    118.25 o 
   4  12   6       22.83       23.10     14.96 o 
   5  12   6    11011.93    11025.65    109.13 o 
   6  12   6      126.67      193.87     24.58 o 
   7  12   6     7560.45     7496.54     92.15 o 
   8  12   6      622.10      635.09     29.98 o 
   9  12   6     3362.26     3384.82     57.83 o 
  10  12   6      429.94      356.81     27.78 o 
  11  12   6     4292.25     4291.14     75.18 o 
  12  12   6       38.94       33.71     22.26 o 
  13  12   6     5231.67     5159.31     89.27 o 
   0  13   6     2472.48     2391.32     62.91 o 
   1  13   6     1208.64     1054.41     32.81 o 
   2  13   6     5422.36     5243.82     79.58 o 
   3  13   6        0.84       40.34     18.20 o 
   4  13   6     8012.52     7963.23    111.59 o 
   5  13   6      135.49      133.64     24.84 o 
   6  13   6     5544.35     5526.29     81.02 o 
   7  13   6      287.60      353.29     29.44 o 
   8  13   6     2878.09     2877.45     60.58 o 
   9  13   6       66.78      104.18     24.61 o 
  10  13   6     3424.49     3499.37     69.84 o 
  11  13   6      305.34      282.36     33.70 o 
  12  13   6     4194.49     4051.01     86.78 o 
   0  14   6        3.61       66.35     27.91 o 
   1  14   6     4734.11     4701.81     70.65 o 
   2  14   6       40.82       57.32     22.27 o 
   3  14   6     5333.47     5391.75     82.11 o 
   4  14   6        7.64       46.42     25.10 o 
   5  14   6     5591.37     5590.68     86.74 o 
   6  14   6       19.46       35.44     22.01 o 
   7  14   6     2655.76     2600.71     60.15 o 
   8  14   6      106.31       69.12     23.95 o 
   9  14   6     4057.61     4020.22     86.74 o 
  10  14   6       19.73       22.32     25.66 o 
   0  15   6     4760.83     4748.05    122.88 o 
   1  15   6        1.93       55.94     25.44 o 
   2  15   6     4457.61     4519.44     91.66 o 
   3  15   6       83.37      108.41     27.85 o 
   4  15   6     4541.39     4642.18    127.03 o 
   5  15   6        9.14       33.25     31.93 o 
   6  15   6     2561.15     2749.30     74.28 o 
   7  15   6       96.25      132.26     35.77 o 
   8  15   6     3836.96     3649.74     85.02 o 
   0  16   6        2.44       78.64     91.63 o 
   1  16   6     4067.56     4247.56    114.06 o 
   2  16   6        0.65       53.55     35.49 o 
   3  16   6     3499.88     3523.16    116.57 o 
   4  16   6        5.93       33.59     34.59 o 
   5  16   6     2524.62     2384.43     84.14 o 
   1   1   7     2284.42     2371.72     19.80 o 
   2   1   7      150.86      160.09      7.40 o 
   3   1   7     3582.96     3743.37     23.64 o 
   4   1   7     1110.40     1254.85     17.23 o 
   5   1   7       11.58       38.86      6.13 o 
   6   1   7     1437.66     1503.06     16.53 o 
   7   1   7     2989.34     3212.64     26.82 o 
   8   1   7        0.02       -9.63      6.42 o 
   9   1   7      158.57      178.95     10.33 o 
  10   1   7        2.13       -4.94      9.06 o 
  11   1   7     1839.60     1857.83     31.55 o 
  12   1   7       35.44       35.28     12.83 o 
  13   1   7      159.85      172.80     17.49 o 
  14   1   7      734.73      735.16     28.64 o 
  15   1   7      183.81      241.95     20.97 o 
  16   1   7       16.64       11.21     15.52 o 
  17   1   7      542.42      633.34     49.45 o 
  18   1   7       34.87       23.14     24.04 o 
  19   1   7       65.84       63.67     29.27 o 
   1   2   7     2608.91     3021.00     21.09 o 
   2   2   7       76.45      131.92      7.34 o 
   3   2   7      257.94      309.71     16.75 o 
   4   2   7      125.66      156.38      8.30 o 
   5   2   7     1581.51     1815.48     18.38 o 
   6   2   7    12966.34    13911.63     71.97 o 
   7   2   7      575.63      598.39     12.17 o 
   8   2   7      923.63      817.68     14.08 o 
   9   2   7      663.54      689.25     16.57 o 
  10   2   7     1835.40     2007.04     26.36 o 
  11   2   7      789.21      705.95     23.30 o 
  12   2   7     1904.74     1993.61     35.39 o 
  13   2   7        5.04        3.43     11.81 o 
  14   2   7       80.92       83.37     16.74 o 
  15   2   7      394.32      294.22     22.36 o 
  16   2   7      601.21      650.40     32.08 o 
  17   2   7       36.60       14.40     21.23 o 
  18   2   7      157.46      142.83     31.16 o 
  19   2   7      335.36      284.26     37.72 o 
   1   3   7     1280.45     1356.24     13.72 o 
   2   3   7     3975.71     4522.79     28.98 o 
   3   3   7       32.31      104.52      7.69 o 
   4   3   7       35.90       30.74      5.59 o 
   5   3   7     2509.22     2689.09     21.55 o 
   6   3   7      554.34      595.64     20.10 o 
   7   3   7        0.46       15.19      6.81 o 
   8   3   7       49.39       48.90      8.43 o 
   9   3   7      441.95      405.22     12.28 o 
  10   3   7      768.97      672.80     15.59 o 
  11   3   7       79.33      106.09     12.56 o 
  12   3   7        2.35        6.53     14.72 o 
  13   3   7      186.20      219.47     19.48 o 
  14   3   7       51.59       25.76     15.50 o 
  15   3   7        4.97       16.30     14.79 o 
  16   3   7       12.51       12.18     18.09 o 
  17   3   7        8.45        5.56     19.85 o 
  18   3   7       33.24       28.50     25.90 o 
  19   3   7       70.12      147.80     36.20 o 
   1   4   7     8315.99     9279.86     56.10 o 
   2   4   7     1093.84     1297.02     16.94 o 
   3   4   7     2622.57     2791.12     24.07 o 
   4   4   7     3400.60     3751.94     29.47 o 
   5   4   7      547.84      648.41     13.97 o 
   6   4   7      375.95      388.73     11.63 o 
   7   4   7      559.96      616.52     12.80 o 
   8   4   7     2854.63     3277.37     31.12 o 
   9   4   7       76.00       66.57      9.27 o 
  10   4   7      109.42      162.99     11.66 o 
  11   4   7      263.79      343.51     15.83 o 
  12   4   7       68.21       82.64     12.55 o 
  13   4   7      427.40      445.79     34.70 o 
  14   4   7        3.44       -3.59     14.40 o 
  15   4   7        0.04       -4.61     13.41 o 
  16   4   7       65.26       71.79     19.49 o 
  17   4   7      219.27      187.84     31.89 o 
  18   4   7      147.90      167.97     31.95 o 
  19   4   7      397.61      377.74     40.94 o 
   1   5   7       57.51      103.13      7.57 o 
   2   5   7     2180.08     2228.50     19.91 o 
   3   5   7     6689.10     6925.75     42.59 o 
   4   5   7     2137.17     2328.96     18.76 o 
   5   5   7     1799.92     1878.76     18.44 o 
   6   5   7      159.76      167.93      9.31 o 
   7   5   7      256.80      293.34     13.56 o 
   8   5   7      157.14      143.82     10.05 o 
   9   5   7       86.36      114.73     12.54 o 
  10   5   7      123.64      127.21     11.60 o 
  11   5   7      622.52      672.26     20.70 o 
  12   5   7      151.35      182.16     15.79 o 
  13   5   7        4.14      -11.15     13.44 o 
  14   5   7        0.76       15.64     14.47 o 
  15   5   7      295.17      283.50     22.83 o 
  16   5   7       80.54       28.89     19.71 o 
  17   5   7      250.26      299.95     34.03 o 
  18   5   7        3.63      -15.53     25.12 o 
   1   6   7      119.07      101.72     12.35 o 
   2   6   7      154.09      128.77     12.96 o 
   3   6   7     2934.96     3064.10     25.20 o 
   4   6   7     3992.70     4356.41     38.97 o 
   5   6   7     1957.11     2061.14     21.40 o 
   6   6   7     4026.56     4258.37     34.07 o 
   7   6   7     1235.30     1208.81     20.88 o 
   8   6   7      176.77      157.11     11.03 o 
   9   6   7      425.97      363.78     14.79 o 
  10   6   7     3930.66     3936.92     41.16 o 
  11   6   7     1716.66     1647.13     27.51 o 
  12   6   7        3.72       11.14     11.23 o 
  13   6   7       73.27       81.66     16.50 o 
  14   6   7       33.44       30.14     15.44 o 
  15   6   7      107.99       99.73     19.61 o 
  16   6   7      408.91      426.11     32.11 o 
  17   6   7       48.23       63.57     26.70 o 
  18   6   7        5.18       18.55     25.24 o 
   1   7   7       89.39      110.07      7.64 o 
   2   7   7     5603.79     6072.61     41.63 o 
   3   7   7     1966.73     1893.59     21.64 o 
   4   7   7       32.11       36.60      8.22 o 
   5   7   7     2744.08     2880.60     34.07 o 
   6   7   7      211.82      223.53     12.53 o 
   7   7   7     3288.45     3359.88     32.99 o 
   8   7   7      966.98      928.84     19.80 o 
   9   7   7      285.98      303.36     14.80 o 
  10   7   7     1291.24     1291.32     25.38 o 
  11   7   7      180.55      216.70     14.83 o 
  12   7   7        7.30      -18.35     12.23 o 
  13   7   7      517.30      499.04     23.60 o 
  14   7   7        1.86      -13.18     15.37 o 
  15   7   7      217.95      284.89     25.46 o 
  16   7   7      338.05      354.43     30.73 o 
  17   7   7      316.76      306.81     38.95 o 
   1   8   7        0.01        8.36     15.49 o 
   2   8   7        3.61        5.18      6.70 o 
   3   8   7      454.02      445.48     18.23 o 
   4   8   7        0.01        8.14     10.67 o 
   5   8   7       39.12       13.40     10.10 o 
   6   8   7     1015.59      961.06     24.35 o 
   7   8   7      216.28      201.63     14.47 o 
   8   8   7      538.06      494.01     19.13 o 
   9   8   7      180.86      188.02     15.83 o 
  10   8   7     1269.78     1297.87     28.38 o 
  11   8   7      688.41      637.56     23.09 o 
  12   8   7      169.22      157.63     19.04 o 
  13   8   7       22.12        9.17     15.25 o 
  14   8   7       12.80       37.28     18.62 o 
  15   8   7      137.30       81.63     22.71 o 
  16   8   7       84.39       78.13     30.36 o 
  17   8   7       19.15       18.19     37.43 o 
   1   9   7      414.96      401.48     17.36 o 
   2   9   7      352.41      319.53     16.36 o 
   3   9   7       90.79       99.00     18.68 o 
   4   9   7     1457.16     1457.04     32.82 o 
   5   9   7      220.00      201.27     15.26 o 
   6   9   7        8.70        8.65     11.17 o 
   7   9   7      419.64      408.84     20.53 o 
   8   9   7       12.53       -0.18     10.47 o 
   9   9   7       98.34      103.41     22.16 o 
  10   9   7       29.83        1.01     15.96 o 
  11   9   7      239.57      227.02     18.49 o 
  12   9   7      701.10      606.67     27.44 o 
  13   9   7       41.71       55.40     18.81 o 
  14   9   7       90.84      129.25     28.95 o 
  15   9   7      360.87      376.15     36.06 o 
  16   9   7        7.63      -21.28     26.62 o 
   1  10   7      275.59      274.59     17.65 o 
   2  10   7      843.83      850.14     23.45 o 
   3  10   7       70.41       64.45     16.44 o 
   4  10   7     3099.53     3071.99     44.34 o 
   5  10   7      312.09      274.47     20.03 o 
   6  10   7      222.29      243.52     17.64 o 
   7  10   7       39.08       34.42     13.27 o 
   8  10   7     1703.08     1744.05     38.86 o 
   9  10   7      433.98      380.15     23.48 o 
  10  10   7      877.60      905.07     31.74 o 
  11  10   7      547.32      560.35     30.35 o 
  12  10   7       97.45      119.01     24.47 o 
  13  10   7        4.33        2.86     18.93 o 
  14  10   7      139.84      202.33     30.39 o 
  15  10   7       68.15      107.33     46.14 o 
   1  11   7        0.32       18.69     13.85 o 
   2  11   7       74.38      116.57     16.62 o 
   3  11   7     1323.82     1302.46     31.28 o 
   4  11   7      151.13      141.96     27.14 o 
   5  11   7       49.95       51.11     19.93 o 
   6  11   7       53.55       42.54     19.74 o 
   7  11   7     2089.70     2094.98     49.45 o 
   8  11   7      335.57      290.50     22.79 o 
   9  11   7      278.79      291.66     23.41 o 
  10  11   7      632.36      611.51     30.67 o 
  11  11   7      408.54      410.24     28.59 o 
  12  11   7      286.12      311.00     30.54 o 
  13  11   7      114.82      167.59     29.48 o 
  14  11   7       10.47      -25.67     25.24 o 
   1  12   7      465.04      415.13     22.70 o 
   2  12   7       20.33       22.40     18.30 o 
   3  12   7       19.14       13.00     18.99 o 
   4  12   7      113.89      139.91     21.20 o 
   5  12   7       10.27      -14.73     19.82 o 
   6  12   7      542.37      472.66     28.37 o 
   7  12   7        3.12      -29.24     19.49 o 
   8  12   7       33.70       56.60     28.90 o 
   9  12   7       72.12      103.02     23.81 o 
  10  12   7       69.08      111.78     24.46 o 
  11  12   7      408.73      340.73     31.46 o 
  12  12   7      164.63      192.79     31.50 o 
  13  12   7       10.38        2.25     23.64 o 
   1  13   7      398.00      358.01     26.27 o 
   2  13   7       16.88       -4.78     16.02 o 
   3  13   7        3.42       -4.54     15.99 o 
   4  13   7       14.40        8.25     18.37 o 
   5  13   7        0.27       -0.75     20.02 o 
   6  13   7       14.72       39.25     19.86 o 
   7  13   7        2.12       19.13     18.49 o 
   8  13   7       15.89       73.96     33.19 o 
   9  13   7        7.34       48.83     22.62 o 
  10  13   7       41.21      116.70     54.10 o 
  11  13   7        7.18       75.81     41.15 o 
   1  14   7      517.59      398.84     32.78 o 
   2  14   7      454.75      461.14     36.37 o 
   3  14   7       35.32       72.77     29.49 o 
   4  14   7       17.95       -4.35     21.15 o 
   5  14   7       26.80       37.08     22.31 o 
   6  14   7        0.38      -13.38     19.48 o 
   7  14   7       40.78       40.72     22.40 o 
   8  14   7       49.52       25.37     23.50 o 
   9  14   7       75.27       69.84     31.77 o 
  10  14   7       77.17       66.80     29.11 o 
   1  15   7      112.83      125.98     29.20 o 
   2  15   7      120.02      141.13     39.14 o 
   3  15   7      219.53      264.46     34.77 o 
   4  15   7        3.57      -31.96     25.97 o 
   5  15   7        5.67       43.41     30.97 o 
   6  15   7      180.85      182.73     41.24 o 
   7  15   7      148.49      191.96     35.92 o 
   1  16   7       20.75       -6.98     45.24 o 
   2  16   7       83.52      109.57     39.82 o 
   3  16   7       32.81      -31.12     30.62 o 
   0   0   8     1062.34     1077.72     26.16 o 
   1   0   8     2966.83     2876.50     29.83 o 
   2   0   8     1651.65     2043.53     24.97 o 
   3   0   8    16436.72    16339.52    116.02 o 
   4   0   8     1335.87     1460.72     23.16 o 
   5   0   8    22683.49    22452.58    147.85 o 
   6   0   8      420.28      493.39     18.01 o 
   7   0   8     1868.83     1723.38     27.62 o 
   8   0   8      343.02      475.08     17.43 o 
   9   0   8     4893.64     5209.35     55.89 o 
  10   0   8     2437.68     2261.29     38.41 o 
  11   0   8     7143.40     7349.48     97.61 o 
  12   0   8      306.48      256.88     26.14 o 
  13   0   8    16733.73    16533.92    195.70 o 
  14   0   8      217.19      158.00     29.03 o 
  15   0   8     9706.78     9537.83    137.70 o 
  16   0   8      898.09      858.33     47.03 o 
  17   0   8     2543.49     2612.91     92.66 o 
  18   0   8      445.97      473.96     54.73 o 
  19   0   8     2783.88     2866.38    114.74 o 
   0   1   8    19369.30    19805.10    132.40 o 
   1   1   8     1182.60     1034.69     12.32 o 
   2   1   8    35113.89    34967.24    137.14 o 
   3   1   8     1497.42     1464.93     15.29 o 
   4   1   8    38594.73    37652.71    161.03 o 
   5   1   8     1305.60     1374.02     16.53 o 
   6   1   8    27373.90    27241.28    127.21 o 
   7   1   8     9289.63    10045.72     59.99 o 
   8   1   8     3449.64     3257.79     28.87 o 
   9   1   8      983.80      828.73     19.51 o 
  10   1   8    17274.70    17195.98     99.17 o 
  11   1   8     2258.46     2305.31     36.59 o 
  12   1   8    11326.52    11203.63     97.75 o 
  13   1   8       67.19       86.69     17.60 o 
  14   1   8    10440.04    10625.03    104.40 o 
  15   1   8       62.94       64.81     17.66 o 
  16   1   8     4207.76     4425.54     67.64 o 
  17   1   8      547.91      542.13     38.73 o 
  18   1   8     4768.01     4782.81     92.47 o 
  19   1   8     1046.92     1124.13     55.82 o 
   0   2   8       89.65      163.12     12.01 o 
   1   2   8    56963.15    53762.10    287.20 o 
   2   2   8     2005.06     2067.91     17.27 o 
   3   2   8    40665.52    40425.06    178.51 o 
   4   2   8     3174.64     3413.63     24.46 o 
   5   2   8    18658.10    19279.81     91.61 o 
   6   2   8      263.92      209.92     10.54 o 
   7   2   8    15906.73    15977.53     85.42 o 
   8   2   8     2586.64     2458.96     25.73 o 
   9   2   8    18372.97    19059.43    106.59 o 
  10   2   8      982.59      913.36     18.54 o 
  11   2   8    12613.35    12865.46     91.67 o 
  12   2   8     2701.31     2693.81     42.80 o 
  13   2   8    11276.81    11186.87    104.13 o 
  14   2   8      289.11      335.57     23.61 o 
  15   2   8     4504.62     4620.82     65.00 o 
  16   2   8      873.02      794.22     40.31 o 
  17   2   8     7144.78     7152.54    110.87 o 
  18   2   8      750.72      757.80     46.97 o 
  19   2   8     3386.89     3532.66     86.31 o 
   0   3   8    57149.79    55217.36    459.72 o 
   1   3   8     1870.43     1701.54     16.87 o 
   2   3   8    14234.60    13613.02     70.42 o 
   3   3   8    12940.70    14196.36     76.07 o 
   4   3   8    16113.64    16434.06     78.91 o 
   5   3   8     7116.17     7128.23     53.39 o 
   6   3   8    17543.11    17342.65    104.11 o 
   7   3   8     1503.18     1561.55     19.47 o 
   8   3   8    24666.77    24511.15    127.59 o 
   9   3   8     1474.00     1505.25     23.05 o 
  10   3   8    26384.55    26477.21    146.58 o 
  11   3   8     1274.71     1198.40     24.42 o 
  12   3   8    10704.45    10791.78    101.64 o 
  13   3   8     1814.35     1729.58     37.44 o 
  14   3   8     3843.98     3927.38     56.54 o 
  15   3   8     1015.15      935.27     34.03 o 
  16   3   8     7977.78     7933.59     96.94 o 
  17   3   8      528.92      582.01     40.87 o 
  18   3   8     6918.45     7155.18    120.15 o 
  19   3   8       82.75      109.79     34.15 o 
   0   4   8      448.12      359.58     21.49 o 
   1   4   8    14520.25    14698.49     84.91 o 
   2   4   8     1200.41     1286.20     15.68 o 
   3   4   8    23663.34    24812.74    120.86 o 
   4   4   8     7333.34     7480.90     60.55 o 
   5   4   8     5706.53     5776.70     43.06 o 
   6   4   8     1854.95     1817.79     23.68 o 
   7   4   8    15627.12    15605.54     87.79 o 
   8   4   8     1276.52     1366.82     21.41 o 
   9   4   8    26858.80    26837.11    147.31 o 
  10   4   8      168.44      161.52     12.84 o 
  11   4   8     9204.66     9126.97     77.88 o 
  12   4   8     3368.34     3323.22     49.16 o 
  13   4   8     2622.20     2539.99     44.00 o 
  14   4   8     1593.07     1590.05     37.51 o 
  15   4   8     2604.67     2608.18     49.47 o 
  16   4   8      191.32      249.14     25.39 o 
  17   4   8    11932.37    11824.01    159.53 o 
  18   4   8      695.00      680.86     45.25 o 
   0   5   8    24043.44    24135.52    372.94 o 
   1   5   8       53.23       58.29      8.56 o 
   2   5   8    25257.21    24606.99    160.98 o 
   3   5   8    10628.10    11007.42     76.80 o 
   4   5   8     8317.98     8527.96     71.26 o 
   5   5   8       25.96       75.26     12.74 o 
   6   5   8    16661.36    16867.07    100.55 o 
   7   5   8       14.99       20.53      8.27 o 
   8   5   8    16753.01    17067.07    100.62 o 
   9   5   8      232.57      236.21     13.46 o 
  10   5   8    17454.92    17759.87    113.82 o 
  11   5   8      256.80      265.25     15.53 o 
  12   5   8     4604.93     4789.04     52.79 o 
  13   5   8     2278.18     2193.66     40.43 o 
  14   5   8     2720.67     2718.18     48.06 o 
  15   5   8      915.25      944.60     33.48 o 
  16   5   8     6157.93     6171.34     85.09 o 
  17   5   8      257.02      336.44     36.99 o 
  18   5   8     6895.21     6924.01    121.10 o 
   0   6   8     1851.22     1693.90     34.87 o 
   1   6   8     9900.22     9552.39     72.54 o 
   2   6   8     1535.44     1472.85     31.33 o 
   3   6   8    25287.34    26236.68    145.58 o 
   4   6   8     1453.55     1367.65     21.86 o 
   5   6   8     6598.62     6439.86     54.44 o 
   6   6   8      460.07      518.78     15.51 o 
   7   6   8    21096.37    21069.67    128.27 o 
   8   6   8      148.22      155.79     11.78 o 
   9   6   8    16177.20    15658.99    100.63 o 
  10   6   8     1159.77     1151.80     23.87 o 
  11   6   8    19303.55    18518.85    124.93 o 
  12   6   8      217.04      206.39     17.15 o 
  13   6   8     1589.54     1569.87     35.68 o 
  14   6   8      183.46      229.82     22.40 o 
  15   6   8     5169.97     4890.34     69.61 o 
  16   6   8      907.61      864.50     40.19 o 
  17   6   8     3750.63     3622.26     91.68 o 
  18   6   8      218.82      246.58     46.30 o 
   0   7   8     5769.31     5537.87    127.48 o 
   1   7   8      934.84      956.40     25.84 o 
   2   7   8    13654.35    13420.53     90.66 o 
   3   7   8      868.45      827.95     19.60 o 
   4   7   8    13641.64    13590.11     94.04 o 
   5   7   8      187.87      209.92     14.36 o 
   6   7   8    11901.67    11924.18    112.89 o 
   7   7   8      154.60      136.03     14.99 o 
   8   7   8     7390.13     7430.40     57.83 o 
   9   7   8     1677.17     1663.33     26.73 o 
  10   7   8    10340.36    10366.71     86.67 o 
  11   7   8     1313.47     1225.87     28.66 o 
  12   7   8     7701.75     7991.43     81.44 o 
  13   7   8        6.58      -16.90     16.25 o 
  14   7   8     7514.78     7346.50     87.56 o 
  15   7   8      336.52      292.00     32.10 o 
  16   7   8     2277.65     2384.53     72.04 o 
  17   7   8      876.83      863.76     65.38 o 
   0   8   8     4973.80     5050.12     84.34 o 
   1   8   8     2876.06     3012.14     47.02 o 
   2   8   8      754.83      701.24     21.60 o 
   3   8   8    23445.74    23500.25    146.10 o 
   4   8   8     1460.21     1504.29     33.82 o 
   5   8   8    20672.88    20289.45    140.43 o 
   6   8   8       94.22      145.40     15.00 o 
   7   8   8     5978.10     6064.40     62.54 o 
   8   8   8     2204.14     2232.34     39.80 o 
   9   8   8     2258.59     2195.96     37.51 o 
  10   8   8     3464.57     3316.87     47.84 o 
  11   8   8     5236.98     5083.98     72.14 o 
  12   8   8       10.90       15.10     16.46 o 
  13   8   8     8027.98     7888.94     97.59 o 
  14   8   8      297.18      279.65     32.94 o 
  15   8   8     4260.84     4180.35     81.24 o 
  16   8   8      530.81      586.10     46.66 o 
   0   9   8     3406.66     3722.97    100.44 o 
   1   9   8     3865.45     4037.86     52.83 o 
   2   9   8     4244.85     4400.18     56.63 o 
   3   9   8       20.08       17.53     19.30 o 
   4   9   8    46004.71    44351.66    273.49 o 
   5   9   8     5879.03     5711.60     77.65 o 
   6   9   8     8499.12     8659.00     81.76 o 
   7   9   8      277.47      305.14     19.55 o 
   8   9   8     4397.12     4527.22     57.02 o 
   9   9   8     2022.08     1937.52     38.57 o 
  10   9   8     4099.86     4197.56     58.64 o 
  11   9   8     1428.30     1328.87     35.34 o 
  12   9   8     6688.27     6872.46     90.23 o 
  13   9   8       67.36       90.98     22.46 o 
  14   9   8    10422.46    10177.85    140.86 o 
  15   9   8      297.27      305.76     34.98 o 
  16   9   8     3262.03     3342.79     87.75 o 
   0  10   8      859.20      877.90     47.05 o 
   1  10   8     5602.26     5839.33     68.11 o 
   2  10   8      980.60     1039.56     39.47 o 
   3  10   8    15951.25    16116.59    142.04 o 
   4  10   8     2467.75     2507.72     49.15 o 
   5  10   8    12916.36    12827.67    123.68 o 
   6  10   8     1619.81     1607.63     37.58 o 
   7  10   8     8413.99     8446.04     86.88 o 
   8  10   8      349.37      359.69     24.42 o 
   9  10   8     2430.98     2429.45     45.15 o 
  10  10   8     2672.17     2677.66     52.41 o 
  11  10   8     5795.41     5933.91     85.81 o 
  12  10   8       90.97      168.89     26.25 o 
  13  10   8     6921.42     6617.09     99.33 o 
  14  10   8      520.74      475.68     43.63 o 
  15  10   8     4523.09     4361.20    102.79 o 
   0  11   8    11095.67    11327.86    183.48 o 
   1  11   8       32.55      104.60     27.00 o 
   2  11   8    11229.63    11299.94    122.47 o 
   3  11   8      860.80      928.08     37.41 o 
   4  11   8     7815.76     7826.33     92.21 o 
   5  11   8     1040.35     1081.23     35.71 o 
   6  11   8     4537.64     4710.74     70.05 o 
   7  11   8      888.55      937.50     37.49 o 
   8  11   8     4358.93     4368.28     69.30 o 
   9  11   8      406.74      393.17     37.05 o 
  10  11   8     6383.63     6330.44     84.96 o 
  11  11   8      696.98      664.13     33.22 o 
  12  11   8     2946.62     3079.24     63.27 o 
  13  11   8      188.42      256.65     33.74 o 
  14  11   8     2322.87     2278.19     73.35 o 
   0  12   8       38.48      172.66     50.77 o 
   1  12   8     9129.05     9248.14    117.22 o 
   2  12   8      445.14      473.22     32.64 o 
   3  12   8     2121.33     2090.31     47.21 o 
   4  12   8       63.82      140.64     27.16 o 
   5  12   8     1069.91     1121.46     38.05 o 
   6  12   8      751.59      778.01     35.51 o 
   7  12   8     4044.60     3983.30     68.52 o 
   8  12   8      169.09      166.20     26.76 o 
   9  12   8     3515.37     3537.41     67.41 o 
  10  12   8      900.46      859.97     39.78 o 
  11  12   8     4446.09     4404.31     85.50 o 
  12  12   8      189.20      227.85     31.72 o 
   0  13   8     8370.62     8674.11    170.65 o 
   1  13   8      310.03      352.82     32.79 o 
   2  13   8     3893.36     3872.15     75.24 o 
   3  13   8      663.52      728.93     39.71 o 
   4  13   8     3035.63     3004.64     67.27 o 
   5  13   8      468.19      474.51     34.48 o 
   6  13   8     1877.25     1844.97     54.21 o 
   7  13   8      534.59      496.39     35.19 o 
   8  13   8     6586.46     6403.65     98.97 o 
   9  13   8      189.42      269.15     32.97 o 
  10  13   8     4118.04     4109.97     86.91 o 
  11  13   8      181.26      137.70     31.47 o 
   0  14   8       23.77      172.98     66.59 o 
   1  14   8     5909.79     5914.81    102.30 o 
   2  14   8      692.52      741.24     44.11 o 
   3  14   8     3690.77     3780.16     78.48 o 
   4  14   8      232.30      327.69     35.80 o 
   5  14   8     2947.13     2955.56     74.76 o 
   6  14   8      365.15      321.15     35.36 o 
   7  14   8     3535.69     3614.50     81.41 o 
   8  14   8      298.89      356.49     38.76 o 
   9  14   8     3310.46     3298.92     83.59 o 
   0  15   8     4682.18     4600.81    136.28 o 
   1  15   8      855.62      939.41     49.04 o 
   2  15   8     2890.09     2975.89     79.51 o 
   3  15   8      572.72      573.62     44.81 o 
   4  15   8     3805.52     3737.13     91.76 o 
   5  15   8      608.93      634.97     48.71 o 
   6  15   8     2736.34     2730.27     75.66 o 
   1   1   9     2159.01     2238.73     20.36 o 
   2   1   9       26.05       58.01     12.15 o 
   3   1   9      345.41      345.58     14.26 o 
   4   1   9      569.93      588.85     12.36 o 
   5   1   9      149.76      175.36     12.45 o 
   6   1   9      366.83      366.57     12.85 o 
   7   1   9     1942.78     2057.61     23.23 o 
   8   1   9      270.66      227.14     12.52 o 
   9   1   9        1.93        7.95      7.84 o 
  10   1   9     2021.74     1977.83     26.02 o 
  11   1   9      310.17      316.12     20.31 o 
  12   1   9      341.40      328.31     22.70 o 
  13   1   9      159.35      194.03     26.74 o 
  14   1   9       87.98       81.85     17.99 o 
  15   1   9      118.20      187.14     23.04 o 
  16   1   9      209.46      261.31     26.32 o 
  17   1   9      118.64      149.89     25.90 o 
  18   1   9        2.14        2.06     26.02 o 
   1   2   9        0.38       -3.73      8.85 o 
   2   2   9      256.68      196.50      9.13 o 
   3   2   9       59.55       66.29     11.37 o 
   4   2   9      233.27      232.57      9.09 o 
   5   2   9      718.43      737.45     15.25 o 
   6   2   9      429.92      422.03     11.95 o 
   7   2   9     2585.91     2520.36     27.01 o 
   8   2   9      593.54      587.26     14.50 o 
   9   2   9        4.43       -3.55      8.10 o 
  10   2   9        0.61        6.71      9.81 o 
  11   2   9     2122.31     2107.83     31.14 o 
  12   2   9      261.06      354.55     28.10 o 
  13   2   9        1.12       -9.90     13.93 o 
  14   2   9      386.07      361.62     24.26 o 
  15   2   9      148.02      171.62     22.19 o 
  16   2   9     1082.46      989.03     36.61 o 
  17   2   9       20.10        1.87     19.22 o 
  18   2   9      392.03      378.52     37.83 o 
   1   3   9     1269.53     1439.33     16.44 o 
   2   3   9       79.72      127.27      8.40 o 
   3   3   9      286.04      248.35     14.53 o 
   4   3   9     1237.55     1340.96     19.08 o 
   5   3   9        9.18       16.44      5.96 o 
   6   3   9     2314.97     2412.67     25.07 o 
   7   3   9       67.78       83.84      9.04 o 
   8   3   9     1181.90     1225.23     19.62 o 
   9   3   9     2561.35     2651.01     30.57 o 
  10   3   9     2002.17     1793.91     25.77 o 
  11   3   9      145.52      157.79     20.16 o 
  12   3   9      334.10      287.30     19.65 o 
  13   3   9        1.27       -3.22     13.24 o 
  14   3   9       25.09       56.54     17.60 o 
  15   3   9       18.45       14.08     17.01 o 
  16   3   9      150.90      226.65     25.33 o 
  17   3   9      139.84      112.52     28.71 o 
  18   3   9      106.44       67.95     28.33 o 
   1   4   9       16.12       12.80      8.98 o 
   2   4   9     2302.82     2586.54     25.16 o 
   3   4   9      269.39      239.44     10.73 o 
   4   4   9       80.02      100.50      9.20 o 
   5   4   9      340.38      321.57     12.70 o 
   6   4   9      188.87      188.73     15.36 o 
   7   4   9      222.22      226.23     14.01 o 
   8   4   9     1663.69     1509.90     22.52 o 
   9   4   9      781.04      751.11     18.81 o 
  10   4   9      791.48      801.47     19.19 o 
  11   4   9        0.82       -3.13      9.84 o 
  12   4   9      110.53       87.87     16.81 o 
  13   4   9      106.17      154.16     18.62 o 
  14   4   9        9.76       10.83     15.29 o 
  15   4   9       83.26       87.53     19.74 o 
  16   4   9       32.94       36.55     19.94 o 
  17   4   9      102.23       51.12     27.17 o 
  18   4   9      492.62      545.71     46.88 o 
   1   5   9      412.72      423.87     14.64 o 
   2   5   9      573.04      544.88     12.14 o 
   3   5   9     2362.35     2285.82     27.84 o 
   4   5   9     2022.78     2063.58     24.59 o 
   5   5   9      547.51      589.19     15.89 o 
   6   5   9      580.94      663.40     18.66 o 
   7   5   9       58.10       87.14     11.30 o 
   8   5   9      392.88      414.44     14.90 o 
   9   5   9      330.91      378.37     19.65 o 
  10   5   9       17.54       20.56     16.97 o 
  11   5   9      736.41      711.88     21.77 o 
  12   5   9       39.39       50.32     14.23 o 
  13   5   9      240.78      251.01     20.62 o 
  14   5   9        2.18       16.46     17.23 o 
  15   5   9      247.72      222.04     24.39 o 
  16   5   9      154.18      131.15     22.83 o 
  17   5   9        5.61        3.79     26.98 o 
   1   6   9      864.10      906.13     21.69 o 
   2   6   9      998.70      875.02     19.04 o 
   3   6   9      883.32      816.67     15.99 o 
   4   6   9       22.35       36.46     10.61 o 
   5   6   9      198.78      243.04     14.69 o 
   6   6   9       28.36       26.03     10.07 o 
   7   6   9      448.48      478.00     16.65 o 
   8   6   9        5.16       26.33     11.50 o 
   9   6   9        4.39       -2.24     10.39 o 
  10   6   9       25.10       33.63     12.70 o 
  11   6   9      906.78      832.36     21.72 o 
  12   6   9      474.67      473.22     22.79 o 
  13   6   9        4.32        6.69     14.37 o 
  14   6   9      279.80      281.49     28.40 o 
  15   6   9        0.21      -15.82     18.73 o 
  16   6   9       88.38      105.36     25.22 o 
  17   6   9      614.27      522.26     51.41 o 
   1   7   9       69.02       78.06     11.06 o 
   2   7   9        2.39       -4.08      8.83 o 
   3   7   9      128.06      100.25     14.90 o 
   4   7   9        0.10      -10.22      9.99 o 
   5   7   9      524.50      633.84     19.22 o 
   6   7   9     1214.22     1234.26     26.14 o 
   7   7   9      135.89      169.50     15.76 o 
   8   7   9      996.98      996.92     25.73 o 
   9   7   9        1.26       11.66     13.59 o 
  10   7   9      426.94      388.48     20.94 o 
  11   7   9       40.29       44.97     16.40 o 
  12   7   9      918.52      915.06     31.88 o 
  13   7   9       16.81       27.18     28.30 o 
  14   7   9        0.06       -2.51     24.04 o 
  15   7   9      197.79      278.85     38.52 o 
  16   7   9      277.95      255.67     35.33 o 
   1   8   9      244.28      228.91     20.70 o 
   2   8   9        6.17       -0.01     14.53 o 
   3   8   9        5.89      -16.57     12.89 o 
   4   8   9        0.75       -0.40     14.95 o 
   5   8   9      261.92      286.85     17.54 o 
   6   8   9       36.41       64.87     13.58 o 
   7   8   9      603.77      548.17     21.98 o 
   8   8   9      980.74      930.39     29.72 o 
   9   8   9       21.20       36.94     15.14 o 
  10   8   9        1.48        5.26     12.27 o 
  11   8   9      548.66      571.24     29.24 o 
  12   8   9       68.00       43.29     18.99 o 
  13   8   9        3.64       21.51     23.77 o 
  14   8   9        1.30        5.24     20.17 o 
  15   8   9       58.29       49.85     25.40 o 
  16   8   9       77.20       19.83     26.72 o 
   1   9   9       12.26       14.68     19.06 o 
   2   9   9      781.16      719.50     30.16 o 
   3   9   9       95.95      108.91     17.29 o 
   4   9   9       82.04       53.11     34.32 o 
   5   9   9        6.27       -4.53     20.95 o 
   6   9   9      150.06      151.81     16.65 o 
   7   9   9      517.43      447.47     21.65 o 
   8   9   9       45.00       32.18     13.84 o 
   9   9   9        5.64        0.07     13.05 o 
  10   9   9        0.56      -15.65     14.84 o 
  11   9   9       30.94       78.80     18.85 o 
  12   9   9      184.21      178.98     23.80 o 
  13   9   9       88.67       63.83     34.69 o 
  14   9   9        0.30       -1.77     26.30 o 
  15   9   9        0.29       13.44     27.11 o 
   1  10   9      348.60      341.81     25.34 o 
   2  10   9     1584.41     1466.58     43.86 o 
   3  10   9      382.84      266.70     27.93 o 
   4  10   9       23.67        5.80     16.39 o 
   5  10   9       41.70       13.89     15.37 o 
   6  10   9      486.23      473.00     26.71 o 
   7  10   9      774.60      771.23     31.31 o 
   8  10   9      118.66      113.33     18.39 o 
   9  10   9      455.82      441.63     27.51 o 
  10  10   9      163.70      150.68     20.73 o 
  11  10   9       29.41       16.17     16.04 o 
  12  10   9      294.83      317.25     28.03 o 
  13  10   9       21.37       46.60     23.96 o 
  14  10   9       42.85       58.83     25.49 o 
   1  11   9        2.11      -24.80     23.71 o 
   2  11   9      896.60      837.97     35.34 o 
   3  11   9      620.43      610.39     33.36 o 
   4  11   9        1.34       -9.06     22.12 o 
   5  11   9       47.56       12.14     15.86 o 
   6  11   9      143.39      141.84     21.93 o 
   7  11   9      122.85      144.67     24.93 o 
   8  11   9        0.08      -10.71     18.18 o 
   9  11   9       11.96      -15.46     17.67 o 
  10  11   9       26.67       11.12     21.91 o 
  11  11   9      138.46      149.70     29.01 o 
  12  11   9       23.93       45.13     30.13 o 
  13  11   9       13.66      -46.71     31.75 o 
   1  12   9       12.33       -4.64     19.08 o 
   2  12   9       31.67        0.53     18.08 o 
   3  12   9        6.70       -0.31     21.12 o 
   4  12   9        2.00       47.84     38.43 o 
   5  12   9      553.04      443.91     33.66 o 
   6  12   9      124.95      120.48     27.23 o 
   7  12   9      292.09      309.29     35.28 o 
   8  12   9      247.23      220.44     27.59 o 
   9  12   9       70.53       60.18     27.02 o 
  10  12   9      118.34      107.09     25.06 o 
  11  12   9       58.28      108.53     32.46 o 
  12  12   9       56.17       20.19     26.43 o 
   1  13   9      142.09      136.81     27.02 o 
   2  13   9        0.88        1.72     19.92 o 
   3  13   9       37.05      102.63     26.17 o 
   4  13   9        8.63      -26.01     22.81 o 
   5  13   9      112.20      176.55     52.06 o 
   6  13   9       22.43       -6.42     20.16 o 
   7  13   9      153.51      127.09     28.28 o 
   8  13   9      125.74      103.10     28.74 o 
   9  13   9       13.77       62.24     30.07 o 
  10  13   9        3.67       22.47     27.91 o 
   1  14   9        0.07       47.33     30.43 o 
   2  14   9        0.41        3.58     22.21 o 
   3  14   9      133.58       86.98     27.51 o 
   4  14   9       28.01      -14.01     27.39 o 
   5  14   9        2.38       45.74     30.74 o 
   6  14   9      230.01      279.63     32.84 o 
   7  14   9      105.82      128.71     30.09 o 
   8  14   9      217.12      144.64     34.11 o 
   1  15   9       62.30       45.72     29.60 o 
   2  15   9      281.61      301.19     38.50 o 
   3  15   9       64.04       41.34     27.78 o 
   4  15   9      126.08      142.29     32.18 o 
   0   0  10     2153.30     2940.69     77.33 o 
   1   0  10    13557.83    13426.96    100.73 o 
   2   0  10    26476.58    27418.89    184.17 o 
   3   0  10     5869.17     6151.56     60.14 o 
   4   0  10    21645.91    21630.15    156.57 o 
   5   0  10     4045.60     4183.30     60.04 o 
   6   0  10    12984.15    13132.71    111.09 o 
   7   0  10     4319.81     4200.24     51.03 o 
   8   0  10       41.68       96.10     13.77 o 
   9   0  10     4093.15     4270.47     59.23 o 
  10   0  10     5262.48     5335.41     67.16 o 
  11   0  10     6814.61     7094.62    104.09 o 
  12   0  10     7824.07     7729.66    117.79 o 
  13   0  10     3458.52     3302.08     77.59 o 
  14   0  10     7848.94     7887.57    125.18 o 
  15   0  10     1455.68     1437.26     56.34 o 
  16   0  10     1976.72     1949.60     68.08 o 
  17   0  10     4924.94     4846.16    118.11 o 
  18   0  10      826.77      920.84     74.97 o 
   0   1  10       54.33       99.13     10.75 o 
   1   1  10     3530.84     3540.43     30.14 o 
   2   1  10    10632.92    11292.71     62.48 o 
   3   1  10    14055.96    14629.83     84.47 o 
   4   1  10     3236.56     3268.45     28.07 o 
   5   1  10    12493.83    12819.49     74.15 o 
   6   1  10     3557.64     3663.81     32.88 o 
   7   1  10     2811.35     2973.42     33.64 o 
   8   1  10     4464.81     4607.91     40.45 o 
   9   1  10      169.44      240.31     14.80 o 
  10   1  10     2530.38     2623.63     35.64 o 
  11   1  10     3705.66     3674.52     43.98 o 
  12   1  10     1847.51     1806.09     37.07 o 
  13   1  10     8026.08     8039.46     91.95 o 
  14   1  10     2040.58     1927.42     42.89 o 
  15   1  10     4753.44     4778.80     71.31 o 
  16   1  10     1873.89     2014.82     49.20 o 
  17   1  10      705.08      725.28     41.17 o 
  18   1  10     2186.56     2212.62     69.53 o 
   0   2  10     4791.74     4637.40     68.37 o 
   1   2  10     8856.89     8978.55    108.09 o 
   2   2  10    16060.12    16381.99    105.46 o 
   3   2  10    14728.83    15031.34    107.13 o 
   4   2  10     7459.86     7290.94     53.14 o 
   5   2  10    13788.60    13813.86     85.99 o 
   6   2  10     6574.87     6803.44     48.50 o 
   7   2  10     5341.07     5448.24     43.57 o 
   8   2  10     3072.23     3116.79     34.70 o 
   9   2  10     2385.14     2414.34     30.26 o 
  10   2  10     2438.31     2445.08     31.02 o 
  11   2  10     4763.43     4702.17     52.34 o 
  12   2  10     5543.86     5369.51     64.56 o 
  13   2  10     5045.88     4828.42     63.70 o 
  14   2  10     2661.09     2882.09     50.95 o 
  15   2  10     1626.03     1605.32     43.30 o 
  16   2  10     1826.42     1755.20     47.34 o 
  17   2  10     3668.62     3511.82     75.83 o 
  18   2  10     2436.34     2425.54     83.14 o 
   0   3  10     2030.86     2245.69     40.78 o 
   1   3  10    15186.00    15214.51     98.91 o 
   2   3  10     2625.38     2709.88     27.77 o 
   3   3  10     7117.61     7368.12     53.07 o 
   4   3  10    12278.92    12639.36     80.43 o 
   5   3  10     5736.86     5690.45     48.15 o 
   6   3  10     8512.55     8703.27     64.47 o 
   7   3  10     8082.00     8367.13     58.98 o 
   8   3  10      837.12      830.07     18.87 o 
   9   3  10    17263.26    16963.07    107.43 o 
  10   3  10     8716.96     8581.03     72.54 o 
  11   3  10     4625.13     4467.00     48.08 o 
  12   3  10     3115.11     3056.36     48.55 o 
  13   3  10     3358.69     3286.38     53.67 o 
  14   3  10     3160.59     3155.05     53.46 o 
  15   3  10     1979.78     2011.51     47.30 o 
  16   3  10     2812.49     2815.94     58.74 o 
  17   3  10     5005.08     4908.51    105.50 o 
  18   3  10      575.57      537.80     48.67 o 
   0   4  10    26576.69    26922.82    223.50 o 
   1   4  10     6114.47     6082.47     52.84 o 
   2   4  10    13531.88    13623.78     80.46 o 
   3   4  10    11187.04    11241.83     71.74 o 
   4   4  10     2743.78     2644.89     29.48 o 
   5   4  10    12585.15    12935.12    105.32 o 
   6   4  10     6169.49     6305.60     55.23 o 
   7   4  10     4833.48     4943.94     48.28 o 
   8   4  10    20778.63    20570.65    143.34 o 
   9   4  10     4074.37     3959.75     41.43 o 
  10   4  10     9369.56     9242.00     72.87 o 
  11   4  10     7021.15     7003.03     67.45 o 
  12   4  10     3251.24     3178.54     51.63 o 
  13   4  10     3277.84     3488.60     55.71 o 
  14   4  10      386.38      417.69     29.64 o 
  15   4  10     1620.88     1684.32     44.36 o 
  16   4  10     3185.86     3051.66     67.29 o 
  17   4  10     1350.16     1271.55     61.56 o 
   0   5  10     4641.07     4969.98     67.57 o 
   1   5  10    12807.34    12691.78     88.57 o 
   2   5  10     4082.14     4109.23     41.80 o 
   3   5  10     8785.19     8764.39     71.84 o 
   4   5  10    12889.68    13259.62    122.50 o 
   5   5  10      755.56      791.45     29.07 o 
   6   5  10     2122.24     2129.97     29.49 o 
   7   5  10     6157.52     6412.32     57.06 o 
   8   5  10     1334.88     1301.56     27.00 o 
   9   5  10    20063.08    20227.92    142.01 o 
  10   5  10     5451.52     5469.76     58.53 o 
  11   5  10     4090.10     4131.82     54.06 o 
  12   5  10     2527.98     2503.98     42.73 o 
  13   5  10      201.82      253.25     25.11 o 
  14   5  10     2194.04     2244.80     51.41 o 
  15   5  10     1369.79     1452.76     47.20 o 
  16   5  10     1126.17      942.35     43.77 o 
  17   5  10     3314.36     3202.58     86.32 o 
   0   6  10     1719.92     1870.85     38.74 o 
   1   6  10      773.06      733.93     18.88 o 
   2   6  10     1920.67     1951.85     30.55 o 
   3   6  10     2890.64     2807.01     34.99 o 
   4   6  10      160.22      174.21     15.21 o 
   5   6  10    10865.07    10663.59     77.95 o 
   6   6  10     4507.63     4697.20     48.56 o 
   7   6  10     1955.27     1930.55     30.02 o 
   8   6  10     4377.71     4366.31     47.48 o 
   9   6  10     4967.72     5161.46     55.99 o 
  10   6  10     4195.63     4164.32     53.40 o 
  11   6  10     2865.44     2783.36     41.53 o 
  12   6  10     2126.74     1985.99     40.40 o 
  13   6  10     1715.17     1788.92     47.40 o 
  14   6  10      672.57      686.26     34.39 o 
  15   6  10     1737.29     1759.92     54.24 o 
  16   6  10     1305.72     1242.51     50.43 o 
   0   7  10     1430.57     1470.80     51.09 o 
   1   7  10     3464.43     3419.17     42.69 o 
   2   7  10     2405.47     2509.45     43.73 o 
   3   7  10     4235.37     4117.46     56.11 o 
   4   7  10     7836.19     7539.68     82.70 o 
   5   7  10    11753.55    11565.79     93.92 o 
   6   7  10      437.51      359.08     18.82 o 
   7   7  10     3766.69     3813.16     47.70 o 
   8   7  10     4075.54     3877.30     50.45 o 
   9   7  10     3613.91     3806.27     52.11 o 
  10   7  10     3026.47     2990.38     47.38 o 
  11   7  10     4596.13     4512.33     59.74 o 
  12   7  10     1230.59     1125.37     36.30 o 
  13   7  10     3103.54     3136.82     69.99 o 
  14   7  10     1741.54     1616.34     52.48 o 
  15   7  10     2111.26     2072.07     59.82 o 
  16   7  10     1345.26     1326.97     58.74 o 
   0   8  10     2612.09     2680.92     71.67 o 
   1   8  10     6240.93     5991.13     77.54 o 
   2   8  10     2806.27     2824.37     53.22 o 
   3   8  10    10910.04    10895.83    126.61 o 
   4   8  10    21881.70    21146.88    217.47 o 
   5   8  10      264.46      331.41     25.75 o 
   6   8  10     4483.65     4350.40     56.21 o 
   7   8  10     6304.02     6191.37     66.42 o 
   8   8  10     2487.30     2501.08     53.02 o 
   9   8  10     5635.10     5707.40     68.82 o 
  10   8  10     1025.11     1019.24     32.35 o 
  11   8  10     2931.47     3010.70     51.40 o 
  12   8  10     4226.21     4117.64     67.59 o 
  13   8  10      628.44      596.28     39.40 o 
  14   8  10     4173.71     4079.74     82.89 o 
  15   8  10      823.60      775.20     45.07 o 
   0   9  10     7148.35     7219.70    133.17 o 
   1   9  10     3333.71     3268.32     57.81 o 
   2   9  10     6568.12     6576.57     88.75 o 
   3   9  10     6815.10     6729.67     90.35 o 
   4   9  10     1293.25     1392.66     43.07 o 
   5   9  10    19878.46    19032.13    242.98 o 
   6   9  10      345.92      364.32     26.62 o 
   7   9  10     1634.86     1779.94     35.35 o 
   8   9  10     6242.96     5911.06     95.85 o 
   9   9  10     1765.23     1807.22     40.08 o 
  10   9  10     5696.22     5560.09     73.49 o 
  11   9  10     2660.56     2648.13     56.14 o 
  12   9  10     1484.13     1381.92     44.54 o 
  13   9  10     5614.67     5574.78    103.45 o 
  14   9  10      377.80      438.15     39.72 o 
   0  10  10     2215.50     2276.40     72.59 o 
   1  10  10     5755.87     5705.98     85.12 o 
   2  10  10     2204.75     2364.85     55.85 o 
   3  10  10     6458.64     6277.46     89.91 o 
   4  10  10     7245.29     7357.68     99.61 o 
   5  10  10      176.34      215.70     26.99 o 
   6  10  10     2091.86     2120.26     52.65 o 
   7  10  10     4153.09     4055.33     66.53 o 
   8  10  10      934.67      915.20     35.04 o 
   9  10  10     3666.77     3615.33     65.48 o 
  10  10  10     2368.61     2311.23     50.97 o 
  11  10  10     3291.10     3289.65     69.81 o 
  12  10  10     2629.86     2573.13     61.64 o 
  13  10  10     1139.60     1089.57     53.27 o 
   0  11  10     2589.99     2509.68    109.13 o 
   1  11  10     6179.83     6073.76     92.86 o 
   2  11  10     1668.32     1718.91     49.06 o 
   3  11  10     2265.51     2321.38     57.65 o 
   4  11  10     2964.99     2833.27     61.34 o 
   5  11  10     2092.12     2082.20     54.56 o 
   6  11  10     1508.40     1532.92     49.06 o 
   7  11  10     2530.96     2518.72     60.92 o 
   8  11  10     1506.51     1486.85     51.44 o 
   9  11  10     1554.21     1652.02     50.61 o 
  10  11  10      869.33      810.36     41.08 o 
  11  11  10     2108.49     2225.67     67.49 o 
  12  11  10     1121.82     1013.83     52.00 o 
   0  12  10     5039.73     5312.40    130.14 o 
   1  12  10     1283.92     1316.75     48.47 o 
   2  12  10     3938.96     3972.04     78.22 o 
   3  12  10     2929.76     2767.31     65.88 o 
   4  12  10      766.62      888.33     42.08 o 
   5  12  10     3854.82     3822.54     78.19 o 
   6  12  10     1742.45     1749.49     55.99 o 
   7  12  10     1025.88     1031.95     47.25 o 
   8  12  10     1872.88     1879.72     57.65 o 
   9  12  10      548.47      451.63     38.90 o 
  10  12  10     3196.67     3182.91     73.88 o 
  11  12  10     1754.11     1770.23     67.65 o 
   0  13  10      984.21      950.07     64.36 o 
   1  13  10     2868.59     2800.52     68.41 o 
   2  13  10      561.01      512.44     38.83 o 
   3  13  10     1071.80     1018.48     50.02 o 
   4  13  10     1786.09     1658.09     57.56 o 
   5  13  10      511.94      491.93     40.10 o 
   6  13  10     2582.07     2598.01     73.43 o 
   7  13  10     1398.39     1264.48     53.29 o 
   8  13  10      239.20      289.79     34.88 o 
   9  13  10     3073.36     3018.24     78.06 o 
   0  14  10     3046.47     2927.89    121.90 o 
   1  14  10     1774.24     1692.78     61.54 o 
   2  14  10     1843.65     1836.25     63.02 o 
   3  14  10     1826.75     1842.79     65.67 o 
   4  14  10     1473.91     1493.03     61.88 o 
   5  14  10     2193.53     2098.75     71.93 o 
   6  14  10      541.54      615.43     47.43 o 
   0  15  10     2132.46     1964.29     98.46 o 
   1  15  10     1728.57     1729.86     66.03 o 
   1   1  11       98.19      104.96      9.08 o 
   2   1  11     1098.33     1132.39     17.18 o 
   3   1  11      341.47      400.32     12.42 o 
   4   1  11      207.26      204.01     10.37 o 
   5   1  11       20.04       12.24      8.29 o 
   6   1  11      468.39      484.65     14.46 o 
   7   1  11     1369.55     1339.18     24.80 o 
   8   1  11     1126.87     1100.25     20.88 o 
   9   1  11       45.15       56.83     11.44 o 
  10   1  11      218.50      235.20     14.48 o 
  11   1  11       35.77        8.34     10.65 o 
  12   1  11      891.27      885.37     30.38 o 
  13   1  11      150.88      127.94     19.42 o 
  14   1  11        4.61      -12.45     16.22 o 
  15   1  11       55.83       64.14     20.60 o 
  16   1  11      390.79      386.36     33.17 o 
  17   1  11       55.99       96.45     26.75 o 
   1   2  11     2082.77     2216.44     25.89 o 
   2   2  11     1773.28     1768.78     25.60 o 
   3   2  11     1108.00     1053.37     22.30 o 
   4   2  11      562.19      528.77     22.32 o 
   5   2  11     1126.23     1133.33     21.70 o 
   6   2  11      311.38      284.81     12.21 o 
   7   2  11     1286.16     1192.59     22.96 o 
   8   2  11      208.46      216.14     12.70 o 
   9   2  11      467.30      532.32     16.97 o 
  10   2  11        2.10       -0.32      8.40 o 
  11   2  11      712.47      724.80     22.87 o 
  12   2  11        5.49        6.98     16.00 o 
  13   2  11      755.99      735.42     29.32 o 
  14   2  11      215.64      192.26     22.84 o 
  15   2  11      804.69      802.38     36.12 o 
  16   2  11       29.03       32.33     21.42 o 
  17   2  11      193.94      221.21     35.38 o 
   1   3  11      611.30      668.25     19.71 o 
   2   3  11      832.75      758.84     23.93 o 
   3   3  11      217.66      231.68     12.77 o 
   4   3  11       12.99        6.77      9.03 o 
   5   3  11      147.82      163.42     13.07 o 
   6   3  11     2656.93     2920.86     35.53 o 
   7   3  11      514.94      501.74     22.26 o 
   8   3  11       97.16       78.08     13.14 o 
   9   3  11        2.99      -23.37     15.58 o 
  10   3  11      805.93      823.65     20.61 o 
  11   3  11        2.08      -14.60     11.12 o 
  12   3  11     1393.92     1317.79     33.36 o 
  13   3  11       62.11       96.70     18.92 o 
  14   3  11      224.99      273.22     28.02 o 
  15   3  11      211.90      233.98     28.70 o 
  16   3  11      268.58      288.00     32.47 o 
  17   3  11      150.45      108.15     35.29 o 
   1   4  11        2.46       -3.42      8.75 o 
   2   4  11      513.62      569.44     18.57 o 
   3   4  11       13.22       14.00      9.10 o 
   4   4  11       86.86      106.87     11.67 o 
   5   4  11      737.50      677.64     19.32 o 
   6   4  11      285.32      239.32     18.12 o 
   7   4  11       10.46       15.55     11.02 o 
   8   4  11        1.68       -2.49     12.62 o 
   9   4  11      363.66      385.99     22.99 o 
  10   4  11        1.97      -16.47     13.40 o 
  11   4  11       10.06       -9.40     12.66 o 
  12   4  11      557.39      534.36     29.32 o 
  13   4  11       32.28       48.18     19.60 o 
  14   4  11       87.53       65.55     22.24 o 
  15   4  11        0.16       25.55     24.14 o 
  16   4  11      210.77      229.17     31.46 o 
  17   4  11        5.25       40.04     33.90 o 
   1   5  11      210.29      203.47     13.94 o 
   2   5  11      761.02      794.80     23.30 o 
   3   5  11       12.20       10.84     13.15 o 
   4   5  11       16.76        6.79      9.55 o 
   5   5  11        9.36       -7.69      9.35 o 
   6   5  11       90.47      101.58     12.83 o 
   7   5  11     1292.71     1344.49     27.31 o 
   8   5  11      559.29      595.57     20.58 o 
   9   5  11      270.60      264.72     16.92 o 
  10   5  11      752.53      704.24     29.39 o 
  11   5  11      151.89      127.45     17.17 o 
  12   5  11        1.87      -11.01     16.31 o 
  13   5  11      292.77      341.04     28.65 o 
  14   5  11       37.27       55.39     21.93 o 
  15   5  11       55.15       37.49     25.27 o 
  16   5  11      114.40       54.12     26.72 o 
   1   6  11      351.56      379.64     17.44 o 
   2   6  11       42.80       45.32     12.17 o 
   3   6  11     1925.44     1893.02     30.49 o 
   4   6  11      571.48      568.29     21.90 o 
   5   6  11     2174.74     2105.85     33.39 o 
   6   6  11     2059.33     1901.64     31.31 o 
   7   6  11       85.33       80.38     13.05 o 
   8   6  11       71.42       63.79     13.07 o 
   9   6  11       17.06       14.03     12.86 o 
  10   6  11        0.95       10.81     11.88 o 
  11   6  11      159.20      168.45     19.04 o 
  12   6  11        4.74       -1.68     13.63 o 
  13   6  11       55.00       82.99     28.67 o 
  14   6  11       60.53       79.01     27.44 o 
  15   6  11      457.63      482.80     37.97 o 
  16   6  11       59.44       34.90     24.87 o 
   1   7  11      849.83      754.20     24.85 o 
   2   7  11      579.42      574.26     22.84 o 
   3   7  11      592.76      497.19     22.41 o 
   4   7  11      261.73      267.43     20.74 o 
   5   7  11       13.42        8.05     16.00 o 
   6   7  11      233.78      290.04     19.22 o 
   7   7  11       45.32       51.48     14.47 o 
   8   7  11      111.68      132.21     20.76 o 
   9   7  11        4.26       -0.25     14.85 o 
  10   7  11      225.00      257.40     20.82 o 
  11   7  11        2.85       17.90     27.69 o 
  12   7  11      414.96      418.66     32.25 o 
  13   7  11       45.59       36.21     22.98 o 
  14   7  11       47.39       65.19     24.96 o 
  15   7  11      204.81      313.52     59.31 o 
   1   8  11       28.25       38.80     29.35 o 
   2   8  11       52.00       40.80     19.79 o 
   3   8  11      175.53      152.40     23.50 o 
   4   8  11     1517.73     1405.96     34.88 o 
   5   8  11     1324.06     1159.63     32.95 o 
   6   8  11      763.29      662.07     32.08 o 
   7   8  11      293.77      285.78     19.70 o 
   8   8  11        8.70        3.62     17.13 o 
   9   8  11        3.88      -22.70     15.13 o 
  10   8  11        0.17       -4.62     15.09 o 
  11   8  11       59.18       43.17     19.79 o 
  12   8  11       62.65       71.02     24.83 o 
  13   8  11        9.99       59.52     30.42 o 
  14   8  11        6.05      -10.28     22.56 o 
   1   9  11       10.83      -21.24     20.41 o 
   2   9  11      513.86      578.60     32.46 o 
   3   9  11       38.76       63.49     20.47 o 
   4   9  11       25.25        1.75     20.22 o 
   5   9  11      192.97      136.28     24.15 o 
   6   9  11       40.14       53.73     19.40 o 
   7   9  11      158.10      183.39     21.51 o 
   8   9  11       74.29       37.19     16.18 o 
   9   9  11        1.33      -28.34     20.08 o 
  10   9  11      159.61      216.89     23.43 o 
  11   9  11       15.74       11.97     19.18 o 
  12   9  11       95.35      133.52     25.79 o 
  13   9  11        9.53       59.17     30.91 o 
   1  10  11       37.68       40.03     22.85 o 
   2  10  11       47.00       59.06     23.75 o 
   3  10  11       64.71       53.31     21.43 o 
   4  10  11       12.86      -19.13     20.11 o 
   5  10  11      492.45      423.97     30.87 o 
   6  10  11      154.85      123.76     25.48 o 
   7  10  11      890.73      856.20     40.37 o 
   8  10  11       51.51       80.95     23.10 o 
   9  10  11       29.04       22.23     22.65 o 
  10  10  11      179.98      174.43     28.29 o 
  11  10  11      358.00      329.08     36.03 o 
  12  10  11       88.80      101.96     35.56 o 
   1  11  11       14.21        8.62     20.29 o 
   2  11  11       37.64       76.24     34.28 o 
   3  11  11      257.15      221.35     28.85 o 
   4  11  11       80.62      107.93     26.28 o 
   5  11  11      137.14      168.29     27.96 o 
   6  11  11       43.49       75.94     23.74 o 
   7  11  11       18.43       27.82     26.67 o 
   8  11  11       23.03       21.26     31.90 o 
   9  11  11        1.54       -9.32     20.55 o 
  10  11  11       19.68       34.20     24.58 o 
  11  11  11        9.34       26.01     25.86 o 
   1  12  11        6.78        9.95     21.23 o 
   2  12  11       60.70       77.87     30.76 o 
   3  12  11       10.06       47.40     33.44 o 
   4  12  11      115.98      101.69     29.90 o 
   5  12  11       38.45       97.98     33.33 o 
   6  12  11        4.95      -17.41     28.44 o 
   7  12  11       30.02       -6.09     21.17 o 
   8  12  11       48.13       30.36     24.02 o 
   9  12  11       46.29       51.93     25.73 o 
  10  12  11       39.70       -6.30     26.44 o 
   1  13  11       98.29      120.99     30.89 o 
   2  13  11       66.54       79.25     28.97 o 
   3  13  11       46.43       33.29     23.86 o 
   4  13  11       11.73      -11.46     25.88 o 
   5  13  11       28.52       11.38     23.34 o 
   6  13  11      233.75      277.71     34.60 o 
   7  13  11      144.79      111.26     30.45 o 
   1  14  11      196.23      212.65     36.97 o 
   2  14  11       79.87       -1.90     27.69 o 
   3  14  11       58.43       28.31     31.57 o 
   4  14  11        0.57       -3.52     29.49 o 
   0   0  12     7892.79     7775.02    108.60 o 
   1   0  12      877.03      947.09     32.40 o 
   2   0  12    19079.43    20092.18    198.82 o 
   3   0  12        6.23        2.14      9.72 o 
   4   0  12     2913.00     3044.04     48.00 o 
   5   0  12      879.87      875.84     27.08 o 
   6   0  12     1932.45     1914.03     40.99 o 
   7   0  12       10.18      -12.40     14.21 o 
   8   0  12    34483.73    33969.87    282.15 o 
   9   0  12     3048.16     3123.65     63.03 o 
  10   0  12     8056.59     7615.99     96.62 o 
  11   0  12      821.05      835.32     44.80 o 
  12   0  12     5536.04     5446.05     97.49 o 
  13   0  12       13.19        9.16     33.21 o 
  14   0  12     2281.61     2338.98     70.74 o 
  15   0  12       11.30       35.35     28.06 o 
  16   0  12     5981.17     5948.72    133.57 o 
  17   0  12      410.07      365.48     75.59 o 
   0   1  12      280.31      371.14     19.31 o 
   1   1  12    24006.31    23144.94    124.68 o 
   2   1  12      534.34      573.37     15.36 o 
   3   1  12    11267.66    11342.62     72.52 o 
   4   1  12        9.25       30.20     14.21 o 
   5   1  12     4050.86     4186.82     38.31 o 
   6   1  12      176.74      186.68     12.13 o 
   7   1  12    11374.14    11564.43     81.31 o 
   8   1  12     2805.16     2706.12     35.25 o 
   9   1  12    12043.98    12389.02     92.92 o 
  10   1  12      899.32      732.02     21.20 o 
  11   1  12     7454.65     7578.75     79.50 o 
  12   1  12      238.87      229.59     23.45 o 
  13   1  12     2940.88     2923.31     52.67 o 
  14   1  12       85.29      102.03     21.61 o 
  15   1  12     3394.63     3306.11     68.53 o 
  16   1  12      115.24       60.43     25.79 o 
  17   1  12     6835.72     6983.25    139.24 o 
   0   2  12    20562.66    20348.46    190.62 o 
   1   2  12       54.27      109.29     11.52 o 
   2   2  12    21886.70    21993.46    131.60 o 
   3   2  12      274.54      282.55     18.10 o 
   4   2  12    24192.33    24655.49    150.78 o 
   5   2  12      113.75      157.14     13.95 o 
   6   2  12     8059.39     8052.46     67.72 o 
   7   2  12        7.22        3.36     12.93 o 
   8   2  12    21271.32    21500.00    149.60 o 
   9   2  12     1591.96     1559.82     31.62 o 
  10   2  12     8886.60     8750.28     80.40 o 
  11   2  12     1199.73     1210.82     37.29 o 
  12   2  12     7255.15     7326.53     92.77 o 
  13   2  12       11.74       15.99     20.91 o 
  14   2  12     4568.02     4552.50     84.52 o 
  15   2  12       20.95       16.44     21.65 o 
  16   2  12     5509.59     5604.14     97.74 o 
   0   3  12      518.96      461.44     28.04 o 
   1   3  12     8952.46     8929.36     75.76 o 
   2   3  12     3188.30     3385.49     42.79 o 
   3   3  12    16949.65    16689.74    117.96 o 
   4   3  12      811.34      954.80     23.57 o 
   5   3  12    16613.42    16651.28    115.25 o 
   6   3  12     1505.24     1524.84     28.35 o 
   7   3  12    10371.34    10689.57     88.31 o 
   8   3  12        5.00       -4.30     12.03 o 
   9   3  12     7340.38     7196.40     74.86 o 
  10   3  12     1989.87     1922.68     34.86 o 
  11   3  12     9790.47     9496.34     98.59 o 
  12   3  12      599.13      500.80     30.30 o 
  13   3  12     8282.78     8315.02    107.12 o 
  14   3  12        4.10       -0.27     17.71 o 
  15   3  12     5126.61     5185.52     90.71 o 
  16   3  12      679.87      635.24     40.28 o 
   0   4  12    10595.04    10874.62    123.20 o 
   1   4  12      783.19      747.29     22.05 o 
   2   4  12    13215.75    13314.51    104.43 o 
   3   4  12     2900.02     2986.88     41.16 o 
   4   4  12    23200.48    23327.81    151.99 o 
   5   4  12     3859.66     3808.97     44.10 o 
   6   4  12    19513.28    19518.64    133.87 o 
   7   4  12      538.89      572.86     20.93 o 
   8   4  12     4850.05     4980.93     54.58 o 
   9   4  12       10.05       19.08     12.48 o 
  10   4  12     5553.33     5494.44     61.76 o 
  11   4  12      718.69      658.80     30.68 o 
  12   4  12    12532.50    12465.60    136.16 o 
  13   4  12      592.81      484.99     32.23 o 
  14   4  12     7434.03     7722.11    109.54 o 
  15   4  12      628.06      561.30     37.74 o 
  16   4  12     3393.59     3323.46     75.40 o 
   0   5  12       17.65        0.11     14.36 o 
   1   5  12     5287.76     5488.86     71.67 o 
   2   5  12       92.52      111.58     17.42 o 
   3   5  12     8856.01     8927.30     80.07 o 
   4   5  12     4061.67     4129.26     57.11 o 
   5   5  12    22255.85    22397.41    182.36 o 
   6   5  12        7.15       13.89     12.93 o 
   7   5  12     5819.21     5781.67     74.55 o 
   8   5  12       46.94       58.59     13.86 o 
   9   5  12     2100.86     1998.73     34.03 o 
  10   5  12        4.92        1.70     13.31 o 
  11   5  12     5277.18     5320.45     78.81 o 
  12   5  12      998.72      984.84     40.15 o 
  13   5  12     6481.98     6460.07     99.33 o 
  14   5  12       98.77       63.41     24.13 o 
  15   5  12     5383.60     5505.99    103.34 o 
   0   6  12     5895.54     5653.89     84.19 o 
   1   6  12       54.26      101.53     20.71 o 
   2   6  12    10541.95    10743.89     91.26 o 
   3   6  12      174.22      193.72     18.86 o 
   4   6  12    15227.67    15072.38    130.72 o 
   5   6  12      546.94      494.61     22.84 o 
   6   6  12    14698.48    14597.38    175.08 o 
   7   6  12      564.21      540.88     21.76 o 
   8   6  12     5475.65     5623.74     60.28 o 
   9   6  12       56.96       69.30     16.87 o 
  10   6  12     5005.43     5189.82     65.46 o 
  11   6  12        8.90       16.71     16.29 o 
  12   6  12     7216.54     7499.80    109.60 o 
  13   6  12      188.59      113.61     27.70 o 
  14   6  12     6519.78     6723.59    118.45 o 
  15   6  12       50.36       36.60     25.91 o 
   0   7  12      370.58      404.53     53.14 o 
   1   7  12     7235.62     7662.05     94.54 o 
   2   7  12      523.77      479.03     23.93 o 
   3   7  12     3277.56     3405.45     53.23 o 
   4   7  12     1009.34      953.30     31.21 o 
   5   7  12     9231.79     9180.55    100.26 o 
   6   7  12      822.48      844.26     30.95 o 
   7   7  12     5111.47     5110.66     71.64 o 
   8   7  12      264.72      274.20     21.64 o 
   9   7  12     6813.37     6614.29     78.76 o 
  10   7  12      247.12      283.95     22.84 o 
  11   7  12     4267.33     4244.46     69.90 o 
  12   7  12      271.62      302.17     32.09 o 
  13   7  12     2538.98     2528.62     67.36 o 
  14   7  12        7.36      -22.97     26.72 o 
   0   8  12    15796.10    15888.55    233.77 o 
   1   8  12      539.78      682.27     67.21 o 
   2   8  12    18377.44    18348.33    183.17 o 
   3   8  12     1981.02     1865.67     48.18 o 
   4   8  12     3507.56     3614.63     65.14 o 
   5   8  12       44.91       51.03     17.79 o 
   6   8  12     6294.47     6357.43     84.67 o 
   7   8  12      740.15      695.69     31.03 o 
   8   8  12     9994.28    10115.79    115.47 o 
   9   8  12      625.51      554.57     30.90 o 
  10   8  12     8049.89     7971.17     94.56 o 
  11   8  12      486.17      407.48     29.51 o 
  12   8  12     3201.27     3261.83     72.15 o 
  13   8  12       82.38       64.53     26.32 o 
   0   9  12       11.17       25.18     30.64 o 
   1   9  12    12458.11    12481.10    145.82 o 
   2   9  12     1101.83      999.49     41.30 o 
   3   9  12     3413.68     3481.49     72.95 o 
   4   9  12      537.23      520.21     32.89 o 
   5   9  12     1827.87     1803.83     49.39 o 
   6   9  12      888.20      829.67     40.61 o 
   7   9  12     7722.15     7475.86    111.63 o 
   8   9  12      359.71      401.42     33.18 o 
   9   9  12     7928.92     7877.85    113.35 o 
  10   9  12      525.82      474.05     32.81 o 
  11   9  12     5065.99     4836.33     87.72 o 
  12   9  12       39.59      102.20     35.36 o 
  13   9  12     2109.53     2214.96     76.31 o 
   0  10  12     9975.59    10005.68    224.47 o 
   1  10  12        8.37       30.45     22.83 o 
   2  10  12     9412.93     9206.27    121.93 o 
   3  10  12     1033.88      922.21     41.51 o 
   4  10  12     4345.35     4507.31     79.83 o 
   5  10  12      232.83      222.99     31.26 o 
   6  10  12     7051.29     6839.11    105.33 o 
   7  10  12      148.47      139.54     29.09 o 
   8  10  12     5721.11     5915.88    103.62 o 
   9  10  12      250.56      283.44     33.27 o 
  10  10  12     6699.15     6668.19    118.72 o 
  11  10  12      202.40      219.06     34.97 o 
   0  11  12        6.97      -48.27     34.04 o 
   1  11  12     4356.62     4429.53     83.02 o 
   2  11  12      111.17      116.52     26.04 o 
   3  11  12     5615.44     5653.76     97.08 o 
   4  11  12      590.23      647.78     40.36 o 
   5  11  12     7197.24     7069.22    112.55 o 
   6  11  12      133.73      171.71     30.07 o 
   7  11  12     1353.82     1496.76     53.30 o 
   8  11  12      703.89      656.33     41.10 o 
   9  11  12     3935.53     3841.81     87.38 o 
  10  11  12      158.36      152.76     33.25 o 
   0  12  12     1508.49     1495.22     72.16 o 
   1  12  12       15.68      -36.15     24.10 o 
   2  12  12     3049.69     3068.76     68.02 o 
   3  12  12      118.15      202.84     56.12 o 
   4  12  12     5301.06     5304.16    105.80 o 
   5  12  12      343.42      331.74     38.69 o 
   6  12  12     5450.92     5330.09    101.97 o 
   7  12  12       17.56       35.49     25.88 o 
   8  12  12     1059.68     1069.04     51.08 o 
   0  13  12       19.50       89.78     61.05 o 
   1  13  12     1554.61     1629.70     58.79 o 
   2  13  12      143.70      189.64     41.30 o 
   3  13  12     3045.26     2985.60     84.45 o 
   4  13  12       97.20      191.12     60.26 o 
   5  13  12     5532.21     5394.39    114.50 o 
   6  13  12      666.06      609.33     46.85 o 
   1   1  13       71.69      161.96     22.41 o 
   2   1  13     3073.93     3072.93     35.92 o 
   3   1  13      670.11      698.36     26.91 o 
   4   1  13      144.36      167.88     14.00 o 
   5   1  13       27.29       33.71     11.99 o 
   6   1  13     1468.13     1451.40     28.86 o 
   7   1  13      710.39      680.27     22.97 o 
   8   1  13      790.77      774.69     24.56 o 
   9   1  13       35.55        4.16     12.41 o 
  10   1  13      290.13      260.60     17.32 o 
  11   1  13        0.75       -2.17     19.29 o 
  12   1  13      473.52      405.47     27.74 o 
  13   1  13       14.55       11.28     23.02 o 
  14   1  13       18.84       27.14     21.17 o 
  15   1  13      106.11      121.07     30.32 o 
  16   1  13      614.90      622.10     47.98 o 
   1   2  13      737.96      677.53     21.98 o 
   2   2  13      188.05      238.45     15.36 o 
   3   2  13     5499.44     5732.82     56.95 o 
   4   2  13       25.87       -4.48     10.51 o 
   5   2  13      147.40      164.91     14.96 o 
   6   2  13      287.63      233.39     18.33 o 
   7   2  13     4712.56     4731.86     53.51 o 
   8   2  13     1180.35     1053.67     33.35 o 
   9   2  13      308.82      324.31     20.61 o 
  10   2  13      292.23      274.24     19.79 o 
  11   2  13      974.10     1017.21     32.67 o 
  12   2  13      216.25      216.56     26.37 o 
  13   2  13      111.16      151.15     28.28 o 
  14   2  13       57.22        7.16     25.09 o 
  15   2  13      985.01      996.03     45.70 o 
  16   2  13       42.33       15.50     27.96 o 
   1   3  13      644.01      652.29     27.56 o 
   2   3  13     3236.69     3224.89     44.43 o 
   3   3  13        0.03       -3.90     14.02 o 
   4   3  13      449.59      396.07     18.52 o 
   5   3  13      176.97      146.28     16.49 o 
   6   3  13     2292.33     2352.45     37.41 o 
   7   3  13      192.49      145.90     16.43 o 
   8   3  13        1.19        7.57     17.04 o 
   9   3  13       37.20       10.24     14.15 o 
  10   3  13      216.31      225.24     19.10 o 
  11   3  13      266.27      281.26     22.70 o 
  12   3  13       13.94        3.49     15.84 o 
  13   3  13      338.16      381.00     46.59 o 
  14   3  13      178.62      229.34     29.73 o 
  15   3  13       83.50       41.12     24.93 o 
   1   4  13       69.92       90.62     16.03 o 
   2   4  13       26.08        5.02     11.47 o 
   3   4  13      150.81      191.42     17.90 o 
   4   4  13        9.59       16.55     15.49 o 
   5   4  13       71.22       59.01     13.74 o 
   6   4  13        0.06      -13.24     13.57 o 
   7   4  13       40.92       45.99     13.47 o 
   8   4  13      486.65      529.35     38.57 o 
   9   4  13        7.31       13.84     12.55 o 
  10   4  13       33.06       23.66     13.57 o 
  11   4  13       69.44       89.52     18.45 o 
  12   4  13      231.87      199.81     26.93 o 
  13   4  13       25.66       23.11     21.25 o 
  14   4  13       20.42      -24.92     22.81 o 
  15   4  13       84.18       50.15     26.84 o 
   1   5  13        2.03       -0.89     14.65 o 
   2   5  13       53.72       83.89     14.26 o 
   3   5  13      323.47      283.39     18.63 o 
   4   5  13      100.88      119.15     22.72 o 
   5   5  13      258.41      218.78     18.55 o 
   6   5  13      536.88      532.60     26.85 o 
   7   5  13       34.24       14.97     12.26 o 
   8   5  13       59.20       65.28     18.10 o 
   9   5  13        4.09      -10.61     13.37 o 
  10   5  13       45.31       59.30     15.80 o 
  11   5  13      226.07      204.55     21.93 o 
  12   5  13      324.50      367.05     30.83 o 
  13   5  13       30.67       31.21     22.06 o 
  14   5  13       19.94       -4.82     23.55 o 
  15   5  13        1.69      -20.35     25.63 o 
   1   6  13        9.63       31.46     14.88 o 
   2   6  13       17.84       -0.60     11.46 o 
   3   6  13     1597.31     1591.28     32.73 o 
   4   6  13       23.22       -8.48     12.69 o 
   5   6  13      621.53      600.80     29.44 o 
   6   6  13      322.39      337.71     24.89 o 
   7   6  13      946.25      887.02     32.22 o 
   8   6  13       24.31        6.52     14.20 o 
   9   6  13        3.13       13.90     14.14 o 
  10   6  13       71.50       80.16     18.29 o 
  11   6  13      223.67      271.07     26.12 o 
  12   6  13       54.57      -19.47     23.36 o 
  13   6  13       80.73       69.60     27.00 o 
  14   6  13        6.67      -14.73     23.78 o 
   1   7  13        2.52      -36.71     25.07 o 
   2   7  13      794.46      824.66     30.31 o 
   3   7  13        0.14      -26.68     21.37 o 
   4   7  13     1392.30     1264.41     36.54 o 
   5   7  13      198.36      150.92     21.31 o 
   6   7  13      870.13      881.11     31.75 o 
   7   7  13      307.42      261.17     23.53 o 
   8   7  13       74.37       85.27     20.40 o 
   9   7  13       19.90       25.79     17.80 o 
  10   7  13      691.20      703.03     36.61 o 
  11   7  13        0.39       -2.41     19.82 o 
  12   7  13       27.02      -10.98     23.98 o 
  13   7  13        0.65        6.18     24.70 o 
   1   8  13       11.46       20.60     20.65 o 
   2   8  13     1201.98     1016.06     39.90 o 
   3   8  13      510.75      505.30     44.38 o 
   4   8  13      134.26      146.31     24.54 o 
   5   8  13       20.48       14.23     18.89 o 
   6   8  13        0.46        7.22     17.49 o 
   7   8  13      108.96      135.84     23.50 o 
   8   8  13        2.66        0.77     18.01 o 
   9   8  13       70.87       30.47     19.00 o 
  10   8  13        1.78      -13.53     18.95 o 
  11   8  13       34.43       20.05     21.96 o 
  12   8  13       40.80        9.73     25.11 o 
   1   9  13       72.39       33.38     22.02 o 
   2   9  13      134.43      124.70     24.98 o 
   3   9  13      292.47      257.21     28.99 o 
   4   9  13        8.39       -2.81     18.35 o 
   5   9  13       47.25        7.99     19.25 o 
   6   9  13      159.82      122.14     36.65 o 
   7   9  13        0.94       21.96     26.58 o 
   8   9  13       33.55       37.10     21.68 o 
   9   9  13        5.11       14.50     28.46 o 
  10   9  13        8.57       12.02     22.82 o 
  11   9  13        4.70       33.37     26.11 o 
   1  10  13      189.48      219.30     29.06 o 
   2  10  13        7.98       11.64     24.68 o 
   3  10  13      206.63      217.34     35.83 o 
   4  10  13        1.31      -12.94     27.64 o 
   5  10  13      201.65      205.28     37.48 o 
   6  10  13      113.59      106.40     27.88 o 
   7  10  13      556.11      646.19     47.27 o 
   8  10  13      171.82      182.58     36.15 o 
   9  10  13       14.88        9.94     25.07 o 
  10  10  13       14.17        8.64     30.71 o 
   1  11  13       29.42       60.38     29.55 o 
   2  11  13      177.44      251.20     30.76 o 
   3  11  13       33.81       10.73     23.32 o 
   4  11  13      186.25      168.83     35.77 o 
   5  11  13      106.92       35.82     25.87 o 
   6  11  13     1203.86     1010.64     48.12 o 
   7  11  13      502.17      469.41     39.08 o 
   8  11  13       35.65       41.26     28.31 o 
   9  11  13        2.03       -1.82     24.84 o 
   1  12  13        0.37      -16.86     24.90 o 
   2  12  13       16.02      -47.41     31.61 o 
   3  12  13      217.57      231.69     38.18 o 
   4  12  13        8.46      -18.10     28.80 o 
   5  12  13        3.76      -10.73     26.90 o 
   6  12  13        0.76       14.97     31.85 o 
   1  13  13        0.02       -9.56     27.97 o 
   2  13  13       47.57       17.29     26.99 o 
   3  13  13       27.81        7.76     27.61 o 
   0   0  14     2738.11     2729.86     67.96 o 
   1   0  14     3211.51     3019.55     50.39 o 
   2   0  14     3362.37     3391.51     61.34 o 
   3   0  14      252.79      164.78     23.56 o 
   4   0  14    20662.11    20703.35    233.44 o 
   5   0  14       54.36       98.31     27.25 o 
   6   0  14     5602.82     5675.97     92.79 o 
   7   0  14     6441.72     6605.40    104.67 o 
   8   0  14    11390.33    11603.78    157.46 o 
   9   0  14      243.62      314.60     31.25 o 
  10   0  14     2247.72     2383.30     65.36 o 
  11   0  14     1161.67     1202.36     59.57 o 
  12   0  14     5635.75     5656.26    134.73 o 
  13   0  14      179.03      155.58     43.51 o 
  14   0  14     7460.36     7785.68    182.69 o 
  15   0  14      294.88      440.32     57.79 o 
   0   1  14     4155.18     4439.68     70.45 o 
   1   1  14     5284.05     5346.63     75.60 o 
   2   1  14      402.65      434.06     23.82 o 
   3   1  14    16697.51    16819.70    132.95 o 
   4   1  14       16.83       31.37     15.56 o 
   5   1  14    12852.98    12921.26    102.77 o 
   6   1  14      113.22      111.01     15.51 o 
   7   1  14     6873.46     6950.39     70.73 o 
   8   1  14     1980.12     1851.40     36.62 o 
   9   1  14     7650.31     7577.17     80.62 o 
  10   1  14      208.91      166.96     18.50 o 
  11   1  14     6069.91     5951.81     81.97 o 
  12   1  14       64.44       62.52     26.77 o 
  13   1  14     7442.14     7380.60    116.31 o 
  14   1  14       54.02       58.63     30.34 o 
  15   1  14     4016.82     4007.02     91.85 o 
   0   2  14    12530.68    12442.12    147.79 o 
   1   2  14     1377.25     1375.30     31.05 o 
   2   2  14    12159.22    12077.75    103.96 o 
   3   2  14       35.92       33.04     15.32 o 
   4   2  14    12925.02    13154.58    103.32 o 
   5   2  14      182.23      197.07     16.52 o 
   6   2  14    11981.38    12270.21    102.66 o 
   7   2  14      762.03      825.12     27.09 o 
   8   2  14    11034.36    11018.81     98.76 o 
   9   2  14       58.92       64.30     15.52 o 
  10   2  14     7167.67     6907.29     74.70 o 
  11   2  14      305.26      315.88     30.83 o 
  12   2  14     6062.33     6082.47     92.79 o 
  13   2  14       77.43       70.41     24.20 o 
  14   2  14     5071.51     5208.75    109.90 o 
  15   2  14        5.58        7.00     27.44 o 
   0   3  14      298.59      338.13     38.52 o 
   1   3  14    13336.92    13372.57    113.99 o 
   2   3  14      604.48      635.93     25.17 o 
   3   3  14    16021.26    16171.59    133.25 o 
   4   3  14      111.59      166.93     20.13 o 
   5   3  14     5372.43     5301.22     56.97 o 
   6   3  14       70.39       92.25     16.14 o 
   7   3  14    15862.89    16110.23    129.54 o 
   8   3  14      359.52      304.17     23.58 o 
   9   3  14     7464.21     7392.17     79.50 o 
  10   3  14       48.78       20.07     14.98 o 
  11   3  14     7825.13     7734.25    100.62 o 
  12   3  14       98.76      125.23     25.32 o 
  13   3  14     3993.01     3920.06     74.35 o 
  14   3  14      456.99      532.73     41.43 o 
   0   4  14    15199.56    15017.38    204.87 o 
   1   4  14      321.36      296.40     23.45 o 
   2   4  14     9565.84     9416.78     93.51 o 
   3   4  14      527.50      485.12     27.07 o 
   4   4  14     4919.06     4794.40     59.97 o 
   5   4  14     1453.87     1420.05     33.92 o 
   6   4  14     8602.88     8556.64     89.68 o 
   7   4  14     1387.00     1399.15     33.76 o 
   8   4  14     5396.84     5519.43     64.78 o 
   9   4  14      106.36      135.74     19.63 o 
  10   4  14     6680.49     6760.76     80.90 o 
  11   4  14      252.58      244.64     28.14 o 
  12   4  14     4495.26     4367.87     78.91 o 
  13   4  14      898.42      941.11     44.29 o 
  14   4  14     1978.78     2016.66     63.03 o 
   0   5  14      242.61      223.66     29.06 o 
   1   5  14    15919.69    16165.31    173.54 o 
   2   5  14       21.94       18.24     13.58 o 
   3   5  14     6958.49     7210.01     76.79 o 
   4   5  14     1437.51     1507.79     35.22 o 
   5   5  14     6665.03     6677.47     98.62 o 
   6   5  14     1102.68     1079.41     32.68 o 
   7   5  14     8918.07     9132.52    113.60 o 
   8   5  14        7.47       12.79     18.14 o 
   9   5  14     7300.64     7476.68     87.67 o 
  10   5  14       31.72       65.06     17.92 o 
  11   5  14     4869.52     4772.49     86.58 o 
  12   5  14        8.04      -10.95     21.11 o 
  13   5  14     3044.78     2940.87     76.77 o 
  14   5  14     1232.19     1188.77     55.84 o 
   0   6  14    12409.35    12279.35    160.15 o 
   1   6  14      279.15      333.63     27.21 o 
   2   6  14     8694.07     8595.97     87.42 o 
   3   6  14      305.95      337.10     36.17 o 
   4   6  14     4360.20     4255.64     71.20 o 
   5   6  14     1413.32     1407.13     40.93 o 
   6   6  14     3751.76     3716.75     62.04 o 
   7   6  14      464.76      442.20     28.48 o 
   8   6  14     5524.85     5646.25     79.87 o 
   9   6  14      567.52      500.99     30.72 o 
  10   6  14     4444.43     4385.53     71.31 o 
  11   6  14       37.66      105.24     33.88 o 
  12   6  14     5671.39     5526.36    109.20 o 
  13   6  14      555.42      434.47     49.88 o 
   0   7  14      826.94      919.03     57.58 o 
   1   7  14    11174.00    11124.33    131.82 o 
   2   7  14      163.75      208.15     27.86 o 
   3   7  14     5164.43     5318.29     82.66 o 
   4   7  14       39.29       63.18     26.50 o 
   5   7  14     7744.64     7769.47     97.29 o 
   6   7  14       19.41       30.28     18.95 o 
   7   7  14     6060.29     6183.58     85.94 o 
   8   7  14      545.80      636.80     32.02 o 
   9   7  14     3823.01     3769.02     68.15 o 
  10   7  14      388.60      415.84     34.64 o 
  11   7  14     4479.04     4502.05     98.12 o 
  12   7  14        2.58      -29.22     30.07 o 
   0   8  14     3324.45     3371.61     93.50 o 
   1   8  14     2202.83     2353.93     73.36 o 
   2   8  14     6585.37     6488.19     96.71 o 
   3   8  14      179.11      279.27     40.91 o 
   4   8  14     5276.39     5435.79     96.48 o 
   5   8  14        7.21       12.64     23.10 o 
   6   8  14     7070.51     7203.35    107.87 o 
   7   8  14      919.60      818.62     42.05 o 
   8   8  14     1907.52     1859.12     55.82 o 
   9   8  14      501.65      574.40     38.54 o 
  10   8  14     3604.08     3492.57     82.12 o 
  11   8  14       77.41      101.90     36.56 o 
   0   9  14      380.76      419.13     50.69 o 
   1   9  14     5063.19     5026.64     88.64 o 
   2   9  14       63.54       86.11     25.96 o 
   3   9  14     7634.78     7882.81    115.44 o 
   4   9  14      245.78      351.76     35.31 o 
   5   9  14    10121.17    10108.68    138.00 o 
   6   9  14      190.01      182.16     30.36 o 
   7   9  14     5214.73     5267.52     95.22 o 
   8   9  14       99.56      108.59     29.63 o 
   9   9  14     3482.40     3462.36     78.74 o 
  10   9  14      103.38       69.06     30.69 o 
   0  10  14     4599.04     4734.60    123.25 o 
   1  10  14       27.17       11.99     21.61 o 
   2  10  14     4258.27     4251.55     83.21 o 
   3  10  14       33.82      104.59     42.76 o 
   4  10  14     5448.76     5475.98    102.59 o 
   5  10  14       11.54       14.67     24.56 o 
   6  10  14     5825.50     5740.44    104.81 o 
   7  10  14      243.53      185.02     33.98 o 
   8  10  14     3783.93     3733.49     84.95 o 
   9  10  14       59.67      101.16     34.09 o 
   0  11  14      140.54      274.50     56.62 o 
   1  11  14     4901.60     5007.78     95.30 o 
   2  11  14      202.87      303.80     32.96 o 
   3  11  14     2672.68     2728.20     73.14 o 
   4  11  14      142.79      175.15     34.24 o 
   5  11  14     4463.27     4331.14    104.66 o 
   6  11  14      634.37      465.31     41.06 o 
   7  11  14     2007.77     2101.12     69.12 o 
   0  12  14     4797.86     4808.83    144.75 o 
   1  12  14      162.87      277.87     59.72 o 
   2  12  14     1624.68     1618.09     70.53 o 
   3  12  14      418.52      450.79     44.89 o 
   4  12  14     1621.27     1573.47     62.67 o 
   1   1  15       20.08       28.11     15.69 o 
   2   1  15      439.48      349.47     19.42 o 
   3   1  15      520.62      505.30     24.41 o 
   4   1  15     1091.01     1094.88     28.91 o 
   5   1  15       63.89       52.38     15.70 o 
   6   1  15      711.07      761.62     29.65 o 
   7   1  15     2197.73     2104.29     44.75 o 
   8   1  15      105.77      142.63     20.01 o 
   9   1  15       38.25       26.20     17.71 o 
  10   1  15      191.67      171.91     21.38 o 
  11   1  15      169.73      191.69     28.87 o 
  12   1  15       72.13       74.78     38.41 o 
  13   1  15        7.88       14.58     28.17 o 
  14   1  15       35.80       69.24     31.84 o 
   1   2  15      392.57      366.67     25.64 o 
   2   2  15     2059.95     2053.96     39.21 o 
   3   2  15     1134.42     1116.88     31.46 o 
   4   2  15      947.80      955.10     33.77 o 
   5   2  15        4.15        2.16     13.82 o 
   6   2  15     2534.16     2451.93     41.14 o 
   7   2  15      924.54      937.21     30.12 o 
   8   2  15       19.14       14.79     15.08 o 
   9   2  15      147.20      112.18     17.59 o 
  10   2  15      147.57      145.20     21.38 o 
  11   2  15      626.62      620.90     36.98 o 
  12   2  15      277.95      233.60     31.21 o 
  13   2  15        9.07       46.62     26.92 o 
  14   2  15        4.82        0.41     26.15 o 
   1   3  15       93.02      105.37     20.83 o 
   2   3  15      297.77      290.03     21.81 o 
   3   3  15     2524.54     2490.16     45.90 o 
   4   3  15      390.17      441.36     35.64 o 
   5   3  15        2.09      -23.44     15.62 o 
   6   3  15      495.25      465.14     25.53 o 
   7   3  15     1764.21     1726.24     43.66 o 
   8   3  15      410.08      424.34     23.59 o 
   9   3  15      144.83      148.09     19.23 o 
  10   3  15      720.92      646.33     31.97 o 
  11   3  15       41.60       81.35     23.15 o 
  12   3  15        5.86        7.43     21.17 o 
  13   3  15      138.80      123.33     29.45 o 
   1   4  15       38.57       17.49     15.10 o 
   2   4  15      196.46      172.29     19.54 o 
   3   4  15      176.61      181.38     19.92 o 
   4   4  15       82.89       73.29     18.04 o 
   5   4  15      998.15      927.44     33.45 o 
   6   4  15      741.53      620.32     28.33 o 
   7   4  15      471.18      410.96     26.62 o 
   8   4  15      235.24      232.42     22.49 o 
   9   4  15      338.93      420.67     28.23 o 
  10   4  15      102.78       75.36     23.19 o 
  11   4  15        0.51       19.48     21.86 o 
  12   4  15        2.64      -35.79     31.70 o 
  13   4  15        0.43      -24.74     28.47 o 
   1   5  15       34.68        7.36     15.77 o 
   2   5  15        0.04      -18.82     14.63 o 
   3   5  15      553.62      575.47     26.65 o 
   4   5  15      114.91      139.12     23.01 o 
   5   5  15      234.70      199.69     20.79 o 
   6   5  15      114.32      104.90     19.79 o 
   7   5  15        9.02       27.91     19.18 o 
   8   5  15      101.11      140.21     22.81 o 
   9   5  15        2.47        4.31     17.06 o 
  10   5  15       14.48        6.16     19.27 o 
  11   5  15      563.08      551.41     48.07 o 
  12   5  15        3.91       -6.93     26.00 o 
   1   6  15      300.05      255.27     21.68 o 
   2   6  15      779.92      803.52     33.39 o 
   3   6  15      216.17      241.82     24.60 o 
   4   6  15      206.32      188.99     22.50 o 
   5   6  15       71.79       68.08     20.84 o 
   6   6  15      984.27     1005.79     38.25 o 
   7   6  15       75.24       98.96     22.16 o 
   8   6  15      124.20      133.99     24.74 o 
   9   6  15       56.57       45.72     21.41 o 
  10   6  15      435.27      427.85     32.63 o 
  11   6  15      136.85      142.71     32.89 o 
  12   6  15       37.54       17.24     25.79 o 
   1   7  15        0.23      -10.17     19.40 o 
   2   7  15      772.79      701.62     36.87 o 
   3   7  15      973.11      861.21     40.61 o 
   4   7  15        6.77        3.67     19.64 o 
   5   7  15       70.86       65.92     27.20 o 
   6   7  15      358.83      355.20     29.34 o 
   7   7  15      105.33       74.00     24.78 o 
   8   7  15      159.31      254.33     27.12 o 
   9   7  15       42.06       -1.55     19.93 o 
  10   7  15      120.72      113.21     28.26 o 
  11   7  15      361.35      348.96     41.43 o 
   1   8  15      209.69      200.90     29.22 o 
   2   8  15        0.78       41.64     27.03 o 
   3   8  15       91.60       95.46     25.41 o 
   4   8  15       17.27       12.79     23.36 o 
   5   8  15      156.59      215.43     32.92 o 
   6   8  15        3.50      -16.42     21.55 o 
   7   8  15      403.58      327.84     33.47 o 
   8   8  15        0.58       20.93     32.94 o 
   9   8  15       31.85       35.68     24.88 o 
  10   8  15      150.03      163.62     33.30 o 
   1   9  15       31.80        4.47     32.92 o 
   2   9  15        3.64       27.92     22.42 o 
   3   9  15       12.27      -39.56     26.37 o 
   4   9  15       38.07       44.28     25.93 o 
   5   9  15        3.10       -6.20     24.98 o 
   6   9  15       17.34      -12.06     22.86 o 
   7   9  15      437.26      421.78     37.77 o 
   8   9  15       37.07       50.85     25.69 o 
   1  10  15        1.00      -15.78     23.44 o 
   2  10  15       35.87       30.67     25.02 o 
   3  10  15      220.02      219.03     32.58 o 
   4  10  15       18.76        1.27     23.14 o 
   5  10  15       86.01       75.49     27.70 o 
   6  10  15      169.46       88.54     29.26 o 
   7  10  15      126.27      127.18     29.48 o 
   1  11  15      131.19       22.72     25.98 o 
   2  11  15      127.52       79.95     35.25 o 
   3  11  15      145.19      229.92     39.58 o 
   4  11  15        7.77       18.91     32.51 o 
   0   0  16    10727.44    10725.70    250.82 o 
   1   0  16     1570.22     1599.65     84.55 o 
   2   0  16     4921.72     4914.89    111.03 o 
   3   0  16     3825.15     3809.40     97.32 o 
   4   0  16     1881.75     1964.19     73.58 o 
   5   0  16     6657.40     6694.20    111.87 o 
   6   0  16      971.93     1114.39     51.64 o 
   7   0  16     1700.57     1602.17     58.22 o 
   8   0  16     7542.32     7550.55    131.32 o 
   9   0  16     2788.94     2844.91     78.75 o 
  10   0  16     3080.81     2977.36     96.64 o 
  11   0  16     1224.30     1110.05     80.84 o 
  12   0  16      821.79      747.21     63.32 o 
   0   1  16     2337.78     2377.82     76.92 o 
   1   1  16     6192.73     6081.62     78.43 o 
   2   1  16     2277.81     2257.07     46.24 o 
   3   1  16     4252.00     4231.17     66.64 o 
   4   1  16     2769.08     2759.87     54.17 o 
   5   1  16      650.30      666.81     32.47 o 
   6   1  16     7812.93     7914.98     92.55 o 
   7   1  16     5925.28     5956.10     80.43 o 
   8   1  16     1766.90     1627.59     42.82 o 
   9   1  16     3856.08     3952.79     65.51 o 
  10   1  16     1018.37     1007.44     45.18 o 
  11   1  16     2656.33     2693.16     68.42 o 
  12   1  16     1954.41     1927.36     62.09 o 
   0   2  16     3332.44     3344.79     80.61 o 
   1   2  16     1431.80     1333.83     34.38 o 
   2   2  16     2843.24     2832.89     47.80 o 
   3   2  16     1847.41     1838.76     42.18 o 
   4   2  16     2013.05     2069.19     42.99 o 
   5   2  16     1430.13     1507.73     47.19 o 
   6   2  16     3875.55     3893.76     65.56 o 
   7   2  16     3560.05     3677.65     67.04 o 
   8   2  16     2665.92     2628.11     57.95 o 
   9   2  16      386.70      378.84     27.83 o 
  10   2  16     2422.02     2322.75     59.56 o 
  11   2  16      741.01      718.07     41.68 o 
  12   2  16     1430.57     1328.31     57.06 o 
   0   3  16     2612.06     2766.27     69.76 o 
   1   3  16     4329.31     4276.46     60.55 o 
   2   3  16     2451.25     2493.40     47.44 o 
   3   3  16     7426.34     7468.03     86.81 o 
   4   3  16      201.00      258.50     24.66 o 
   5   3  16     3634.16     3565.48     55.97 o 
   6   3  16     4532.13     4651.21     71.45 o 
   7   3  16     5265.02     5290.13     75.19 o 
   8   3  16     1375.68     1393.47     41.54 o 
   9   3  16     1561.39     1567.30     44.87 o 
  10   3  16     1660.45     1671.86     50.53 o 
  11   3  16     2251.95     2281.75     69.07 o 
  12   3  16      683.05      615.14     48.97 o 
   0   4  16     5085.89     5262.78    107.86 o 
   1   4  16     3941.00     4055.34     60.17 o 
   2   4  16     3695.83     3736.41     57.61 o 
   3   4  16     1066.32     1077.96     33.75 o 
   4   4  16     5845.06     5710.19     74.28 o 
   5   4  16      225.86      242.05     22.79 o 
   6   4  16     4909.85     4940.85     69.54 o 
   7   4  16     2966.90     3012.54     57.48 o 
   8   4  16     1809.50     1764.37     48.54 o 
   9   4  16     2060.69     2081.54     49.21 o 
  10   4  16     2690.10     2653.59     70.99 o 
  11   4  16      669.98      739.62     52.75 o 
  12   4  16     2955.60     3000.14     90.52 o 
   0   5  16     7998.33     8001.89    134.85 o 
   1   5  16     2176.75     2160.53     47.02 o 
   2   5  16     3930.58     3920.70     59.45 o 
   3   5  16     3093.07     3029.50     52.39 o 
   4   5  16     1645.59     1541.55     39.73 o 
   5   5  16     3836.67     3826.85     69.67 o 
   6   5  16      685.09      634.11     37.41 o 
   7   5  16     2841.77     2782.43     61.02 o 
   8   5  16     3065.91     3067.63     63.37 o 
   9   5  16     1586.53     1514.50     47.99 o 
  10   5  16     2089.15     2036.06     59.64 o 
  11   5  16     2109.15     2038.43     78.24 o 
   0   6  16     2455.49     2564.62     89.87 o 
   1   6  16     3538.14     3483.28     71.97 o 
   2   6  16     1555.32     1666.84     46.24 o 
   3   6  16      888.78      894.39     38.26 o 
   4   6  16     3113.21     3169.04     68.06 o 
   5   6  16     1396.01     1353.73     45.50 o 
   6   6  16     2797.50     2693.85     57.91 o 
   7   6  16     1386.54     1337.41     48.63 o 
   8   6  16     1189.52     1285.52     46.36 o 
   9   6  16     2220.61     2192.66     56.57 o 
  10   6  16     1089.62     1066.56     52.44 o 
   0   7  16     3032.12     3012.36     97.75 o 
   1   7  16     2199.41     2129.50     59.77 o 
   2   7  16     2428.57     2454.97     63.64 o 
   3   7  16     1957.87     2064.93     59.63 o 
   4   7  16     4218.41     4261.59     84.85 o 
   5   7  16     3268.39     3217.13     73.36 o 
   6   7  16     1540.97     1656.73     56.64 o 
   7   7  16     2405.47     2226.99     62.53 o 
   8   7  16     1478.08     1518.69     60.14 o 
   9   7  16     1486.15     1665.10     63.16 o 
   0   8  16     3553.10     3534.15    108.90 o 
   1   8  16      725.60      710.45     45.31 o 
   2   8  16     2584.83     2468.29     70.82 o 
   3   8  16     2275.50     2425.88     67.27 o 
   4   8  16     2381.63     2329.34     69.56 o 
   5   8  16     2733.17     2820.31     73.83 o 
   6   8  16     2795.51     2670.60     67.09 o 
   7   8  16      900.19      914.54     53.99 o 
   8   8  16     2787.76     2763.52     72.80 o 
   0   9  16      779.76      685.05     63.19 o 
   1   9  16     3667.31     3618.44     80.93 o 
   2   9  16      426.74      580.00     41.76 o 
   3   9  16     1820.82     1790.86     59.99 o 
   4   9  16     2454.62     2388.44     65.89 o 
   5   9  16     1860.22     1739.46     60.15 o 
   6   9  16     1246.84     1304.72     55.34 o 
   0  10  16     2783.17     2559.04    106.64 o 
   1  10  16      623.96      608.89     45.51 o 
   2  10  16     2049.39     2022.04     71.39 o 
   3  10  16      847.37      822.72     49.03 o 
   4  10  16     1170.57     1121.34     57.21 o 
   1   1  17      207.03      236.91     29.21 o 
   2   1  17      127.08      149.15     25.84 o 
   3   1  17     1016.62     1011.03     42.59 o 
   4   1  17      216.29      220.77     28.64 o 
   5   1  17      116.37      160.96     24.55 o 
   6   1  17       32.90       19.27     23.78 o 
   7   1  17        9.93      -33.69     22.46 o 
   8   1  17       13.52       13.46     21.73 o 
   9   1  17      120.48      124.37     26.15 o 
  10   1  17      105.20      143.70     33.01 o 
  11   1  17      405.26      367.58     40.80 o 
   1   2  17       92.85      130.29     22.61 o 
   2   2  17     1033.10     1041.54     37.50 o 
   3   2  17        0.04       -0.60     15.10 o 
   4   2  17      460.58      485.88     31.04 o 
   5   2  17      343.84      293.65     27.16 o 
   6   2  17     1474.79     1383.40     43.68 o 
   7   2  17      190.07      160.60     23.44 o 
   8   2  17      237.82      236.01     28.97 o 
   9   2  17        0.89      -13.84     19.95 o 
  10   2  17      157.45      189.77     35.51 o 
  11   2  17       21.17       12.12     25.78 o 
   1   3  17      358.34      355.44     25.11 o 
   2   3  17       80.63       77.28     19.51 o 
   3   3  17     1192.01     1186.23     40.60 o 
   4   3  17      224.54      210.54     25.48 o 
   5   3  17      232.98      248.54     27.18 o 
   6   3  17      177.47      166.03     31.01 o 
   7   3  17      274.41      301.04     29.25 o 
   8   3  17       31.75       57.50     23.19 o 
   9   3  17        7.36       25.80     21.29 o 
  10   3  17        0.75        7.90     24.52 o 
   1   4  17      219.66      207.71     22.67 o 
   2   4  17      810.43      826.46     33.61 o 
   3   4  17       23.71       47.72     19.06 o 
   4   4  17        9.12      -24.79     18.45 o 
   5   4  17      426.72      416.98     29.21 o 
   6   4  17       62.79       24.17     20.75 o 
   7   4  17       91.96       78.33     26.39 o 
   8   4  17        5.96       -6.77     22.56 o 
   9   4  17        7.22       93.41     39.22 o 
  10   4  17        0.03      -16.97     34.08 o 
   1   5  17       66.28       99.08     24.94 o 
   2   5  17      146.42      134.02     24.16 o 
   3   5  17      248.56      266.04     28.39 o 
   4   5  17       68.25       71.90     23.69 o 
   5   5  17      193.16      199.46     27.97 o 
   6   5  17      311.99      342.87     34.78 o 
   7   5  17       80.18       76.44     23.93 o 
   8   5  17        2.42       -1.58     19.35 o 
   9   5  17        1.74        3.68     22.26 o 
   1   6  17        0.19       -2.00     21.14 o 
   2   6  17      447.97      460.99     36.43 o 
   3   6  17      384.52      336.64     34.31 o 
   4   6  17      453.02      381.71     37.56 o 
   5   6  17      177.05      165.64     30.06 o 
   6   6  17      792.25      781.68     44.77 o 
   7   6  17        1.33        1.29     23.19 o 
   8   6  17       70.31      121.18     35.05 o 
   1   7  17       37.28       45.46     25.67 o 
   2   7  17        0.22       19.30     31.77 o 
   3   7  17      396.70      396.06     36.66 o 
   4   7  17       25.32       -5.82     23.30 o 
   5   7  17       57.28       74.73     30.05 o 
   6   7  17        0.23       42.39     27.56 o 
   7   7  17      507.44      559.19     40.77 o 
   1   8  17       88.64       88.35     27.79 o 
   2   8  17       10.98       24.75     26.65 o 
   3   8  17        7.72      -19.95     25.95 o 
   4   8  17       39.89       65.84     30.24 o 
   5   8  17       58.87       18.35     26.92 o 
   6   8  17        1.39        1.84     23.83 o 
   1   9  17      297.60      296.08     40.97 o 
   2   9  17        2.92       11.46     23.45 o 
   3   9  17        0.93       14.97     26.95 o 
   0   0  18      111.34      185.82     64.19 o 
   1   0  18    10708.40    10435.31    194.14 o 
   2   0  18     1410.31     1488.00     73.48 o 
   3   0  18     2554.33     2509.74    106.46 o 
   4   0  18      822.42      865.70     71.67 o 
   5   0  18     1462.56     1415.78     86.08 o 
   6   0  18      861.88      876.69     66.09 o 
   7   0  18     4832.15     5035.87    139.58 o 
   8   0  18      123.45      236.90     50.71 o 
   9   0  18     7534.72     7596.32    224.40 o 
   0   1  18     9960.30     9830.84    191.81 o 
   1   1  18      243.67      413.36     36.45 o 
   2   1  18     6658.86     6479.79    103.28 o 
   3   1  18      491.19      489.08     35.41 o 
   4   1  18     1612.49     1611.23     54.21 o 
   5   1  18       46.98       47.09     24.84 o 
   6   1  18     3794.90     3846.96     81.19 o 
   7   1  18     2282.51     2166.83     64.79 o 
   8   1  18     8584.11     8512.51    163.63 o 
   9   1  18      430.03      401.53     48.13 o 
   0   2  18     1035.26     1034.18     64.22 o 
   1   2  18     6034.10     6058.87    100.72 o 
   2   2  18      422.98      432.14     36.57 o 
   3   2  18     3926.23     3872.77     78.14 o 
   4   2  18     1011.85      961.26     45.13 o 
   5   2  18     3592.16     3556.86     78.36 o 
   6   2  18      119.38      168.55     32.48 o 
   7   2  18     4324.38     4354.49     90.22 o 
   8   2  18      773.25      808.93     46.41 o 
   9   2  18     3835.59     4014.12    109.15 o 
   0   3  18     2500.08     2550.34     87.69 o 
   1   3  18     1026.69      973.74     43.08 o 
   2   3  18     4051.04     3889.24     74.91 o 
   3   3  18      466.76      484.80     39.94 o 
   4   3  18     4066.67     4131.12     81.36 o 
   5   3  18      515.26      522.34     38.55 o 
   6   3  18     4722.28     4752.72     86.20 o 
   7   3  18      449.04      476.13     39.07 o 
   8   3  18     1377.57     1334.14     52.95 o 
   0   4  18     1464.08     1292.85     78.13 o 
   1   4  18     2055.22     2049.78     52.99 o 
   2   4  18      100.88      130.95     28.78 o 
   3   4  18     3040.32     3105.58     69.10 o 
   4   4  18      753.74      729.64     42.67 o 
   5   4  18     7067.48     7135.93    115.15 o 
   6   4  18      639.45      590.45     46.93 o 
   7   4  18     2355.16     2458.90     67.92 o 
   8   4  18      909.63      884.50     45.27 o 
   0   5  18     1986.88     1836.60     76.09 o 
   1   5  18      115.42      130.89     29.40 o 
   2   5  18     3031.28     3061.49     66.98 o 
   3   5  18      185.32      166.90     32.59 o 
   4   5  18     6338.45     6120.32    109.91 o 
   5   5  18      428.61      515.95     40.59 o 
   6   5  18     4932.92     5058.20    107.87 o 
   7   5  18      419.60      389.77     38.63 o 
   0   6  18      913.03      919.20    116.04 o 
   1   6  18     4764.82     4736.96     87.89 o 
   2   6  18       93.80      129.57     36.68 o 
   3   6  18     3968.95     3995.30     87.83 o 
   4   6  18      269.04      342.44     43.62 o 
   5   6  18     7101.77     7048.55    134.58 o 
   6   6  18      299.16      267.84     40.69 o 
   0   7  18     4345.44     4428.29    134.77 o 
   1   7  18      548.93      639.77     61.00 o 
   2   7  18     4185.05     4192.55    104.32 o 
   3   7  18      280.22      222.28     40.48 o 
   4   7  18     2229.63     2197.40     70.53 o 
   1   1  19       13.06       41.83     28.28 o 
   2   1  19       65.20      182.21     39.27 o 
   3   1  19       49.26       13.02     23.26 o 
   4   1  19       80.27       70.61     36.29 o 
   5   1  19        0.02       44.91     32.48 o 
   6   1  19        0.50      -22.46     27.93 o 
   7   1  19      246.03      206.25     35.62 o 
   1   2  19       56.14       28.03     28.99 o 
   2   2  19      216.41      230.32     33.01 o 
   3   2  19       82.32       80.46     29.50 o 
   4   2  19       13.30       38.56     33.51 o 
   5   2  19        9.25      -37.03     29.21 o 
   6   2  19        4.29       -8.79     24.27 o 
   1   3  19      174.98      195.85     35.83 o 
   2   3  19      328.54      355.36     35.97 o 
   3   3  19        1.30       18.85     23.32 o 
   4   3  19        1.26        2.58     24.00 o 
   5   3  19        1.49       36.27     27.31 o 
   6   3  19       14.84       19.90     24.57 o 
   1   4  19      138.56      132.81     35.33 o 
   2   4  19      125.89      133.05     34.67 o 
   3   4  19       97.59       95.72     42.69 o 
   4   4  19      261.96      204.42     39.17 o 
   5   4  19      262.43      209.96     36.53 o 
   1   5  19       13.24       19.24     46.19 o 
   2   5  19       53.30      155.10     66.76 o 
   3   5  19       68.75       91.27     38.41 o 
   0   0  20      310.31      335.01     79.02 o 
   1   0  20     4084.55     4059.29    128.74 o 
   2   0  20      179.45       69.99     52.07 o 
   3   0  20     7384.26     7253.30    210.82 o 
   0   1  20     1909.60     1850.15    106.83 o 
   1   1  20       56.67       84.74     32.83 o 
   2   1  20     5328.12     5137.39    105.58 o 
   0   2  20        7.86       31.02     37.00 o 
   1   2  20     4042.99     3991.38     96.72 o 
   2   2  20        4.44       23.83     45.89 o 
                                                 
